# Supplementary material for: MAPK8 and HDAC6: potential biomarkers related to autophagy in diabetic retinopathy based on bioinformatics analysis
Source: Front Endocrinol (Lausanne). 2025 May 21;16:1487007. doi: 10.3389/fendo.2025.1487007 (PMC12133481; doi:10.3389/fendo.2025.1487007)
Supplement: Supplementary file 1 [file DataSheet1.zip]

Archive with 5 entries (4 files):
- TableS1-3/
- TableS1-3/TableS1.docx
- TableS1-3/TableS2.docx
- TableS1-3/TableS3.docx
- Autophagy gene expression in DR sample.xlsx
