# Supplementary material for: MAPK8 and HDAC6: potential biomarkers related to autophagy in diabetic retinopathy based on bioinformatics analysis
Source: Front Endocrinol (Lausanne). 2025 May 21;16:1487007. doi: 10.3389/fendo.2025.1487007 (PMC12133481; doi:10.3389/fendo.2025.1487007)
Supplement: Supplementary file 1 [file DataSheet1.zip › Autophagy gene expression in DR sample.xlsx]

## Sheet: Sheet1
Gene Symbol	IIbp1	IIbp2	IIbp3	IIbp4	IInp1	IInp2	IInp3	IIp1	IIp2	IIp3	IIp4	IIr1	IIr2	IIrbp1	IIrbp2	IIrp1	IIrp2	IIsp1	IIsp2	Ip1	Ip2	Ip3
MAPK14	2.01556430490419	1.70961118060397	3.0595044752105	1.84498911970973	2.19993686484387	1.1596994784492	3.0186225793967	2.96777529009507	2.49755357219946	2.92850213714617	2.73660210957022	0.99332086923536	2.0580236896246	2.04633007837545	2.51652481739418	3.50863061146878	3.34165062373597	3.48698768666944	4.75025638549266	4.83843911223244	2.52042727129471	4.02626578332881
GABARAPL2	2.33852407412024	1.62363251310386	4.40438345870461	2.02901209417114	3.90161859771174	4.19421093621339	4.85376926670347	4.87323203699808	3.75324240303633	4.4240285262022	1.05592111359836	3.97817876339823	4.86640194482386	3.7306408759639	3.53622704674151	5.09681415061939	3.58219960801636	5.03591026017002	3.87544120759151	5.08458345002865	2.27194305199983	5.30484051961759
ST13	3.84369120976782	2.93034991599015	4.56950765334513	2.66789324973273	4.11497036161581	4.50519840905735	3.96422222832154	5.49317432152887	3.98619550252145	4.5765906387353	4.0803094375312	4.1797023173564	5.18669683716585	3.92704307134271	4.30372241265754	5.52952314517227	4.79494842891577	4.90373008876049	2.41113097525169	5.68359145653625	3.22346960312565	5.71342290674476
VAMP8	2.33852407412024	2.2583815455382	1.83507588472049	3.14077983897327	2.25333149942314	2.74884276596367	2.23329005380352	4.26410361016687	3.1500280832606	3.33937245209836	2.08308928462336	0.731624765592512	0.121536916204577	3.4168338442112	3.86893674660522	2.18331351269824	4.77944720929816	2.82037271770468	1.9557867511899	3.75214073439465	3.20583524712361	3.29622849295641
TBK1	2.60224585320514	2.81870149921634	3.84082905800212	1.45549246852468	3.1925048018851	0.986722192067244	3.56144656197976	3.22432453727029	1.87895588477011	3.78944954943631	3.26788953442827	2.14716382898649	2.98978604912986	3.31899705155551	3.12617204921772	3.96867755822474	3.58219960801636	3.77175657310909	5.39333578610494	4.86338369353629	1.93991796838103	4.22086253569562
VEGFA	1.42801938607038	2.07617005498134	0.688319295289321	0.226508723709526	3.1925048018851	2.72455984017397	0	5.96630088662489	3.57877604871485	0.70231477689609	2.61481927989256	6.09533006783018	6.77542048307348	0.410916796155372	2.70244137017445	7.33309221870999	2.49266277452054	5.60456296005604	3.37262357247127	8.22906426456731	4.04095981165101	5.99865918252716
FAS	1.82218186478015	2.61096809935898	2.33207033368871	2.03650434294475	2.59066611545041	1.1596994784492	4.51172620039888	2.57589125726206	2.85252138343233	3.22087237379965	3.49197225932995	0.465778473261266	1.80939627456255	2.94751327407107	3.22233755823526	4.33452631996621	2.78119188176084	2.61024222638858	4.24758302534717	3.9972188645189	2.23764269856134	3.73907229959431
CANX	5.31174454248562	3.97817027813795	5.81432041386604	3.70113438673753	5.58334584359511	4.40561860267606	4.59172741309884	6.21654131907151	4.12942697831917	5.54955478755565	4.61289696206453	4.91475457249442	5.86449352281245	5.46763387408137	5.64726494974805	6.96118372637741	5.74657602620107	5.64805829753356	3.94451843210975	6.49691196676825	3.99549699075891	6.71987779079179
NRG3	2.13143840745565	2.07617005498134	2.9266021697318	0.574101946197812	0.83151258846275	0.534825445287596	1.53657664934665	0.358344604823399	0.739435042538845	2.23440012781545	2.41039015463753	0.568206288665638	1.48635930722432	1.42698575917989	0.245102896944431	1.56275882852197	1.41217992393645	1.69327600586146	3.87544120759151	1.32014878591176	0.621992555427633	2.51243810249091
GNB2L1	5.92726308134056	5.48257363935647	6.46847288359946	5.39274803514998	6.54097023268414	5.86060486598237	6.16065949056657	7.22105608919091	6.25289513785413	6.59999250400636	6.15254723262629	4.90744584694544	5.46452305249624	6.39515265524838	6.35455601767336	7.14172476595263	6.78445674846858	6.55580471945632	4.75025638549266	6.93957191447707	5.57231020168189	7.41783817237575
PRKAA1	2.85914485464909	2.31434025740319	4.60618622458649	2.66306104754578	3.59019803831835	2.11693143589944	3.42026353669492	3.82735685787733	3.97900701488737	3.89825816367118	4.31348464177891	2.51731938260839	3.23844235147946	3.89943287612888	3.77448609528205	4.6117735892659	4.12398840532866	3.6908801751327	5.41783482420254	4.90402284986119	2.20250694549397	4.71665430173057
WIPI1	2.28947221758595	1.86757273530376	3.01654981358056	1.27724168223533	2.70047509141278	1.10431321744217	2.60947756546571	2.20445766424261	1.34253316787532	2.9710812263458	3.05025005288885	0.753529459374124	0.804955661814698	1.81256785013936	2.32987166050154	3.30975194023606	2.41453634681495	1.4897468612527	3.15672085152468	4.99712606760612	1.70905707088403	3.25237424869446
ITGB1	5.74824765489183	4.5787270299509	6.65333298790275	4.2702498640858	6.74172071760009	5.42491204387308	5.46675571518463	4.98534585199436	4.8890796361233	6.59744663185379	4.4970313199574	1.8135294645363	2.27003660099283	6.20927769585293	6.72217744359295	7.80118425345373	5.9828290786443	6.2935533029223	4.40292128038961	7.13660567929354	4.61573347506658	6.27556254835276
EGFR	2.13143840745565	2.07617005498134	1.88369227567085	0.748461773156327	1.93169901535238	0.589631875963734	1.26350073559056	0.839533545179389	1.12532661427596	1.71387713528258	1.65905245533787	0.411701799123292	1.03894058422325	0.834011149158778	0.83754247335897	2.92511930940446	0.824857145180819	1.64502179121941	3.15672085152468	3.11285310927171	0.953195676386773	2.90120934980885
ERN1	2.33852407412024	2.07617005498134	1.15238486509503	1.57349660160842	0.722138209536225	1.45363428677752	1.4859407331219	1.97538168766112	1.2970122265526	1.60993034193609	3.30773783770681	1.74957146058693	2.86480280581592	0.834011149158778	1.38973274383104	1.50184462391749	2.13162744530164	1.91295008111333	3.2687072428033	2.99740444043976	0.79707770894163	3.42031871964175
PARK2	1.75149748646119	1.79075279222215	1.6785491038919	0.277984981180164	0.474851410880626	0.224395432977898	1.4859407331219	0.745615833674885	0.51926015272065	0.70231477689609	2.25600163102618	0.236130229677814	0.651963906607036	0.6940952901602	0.720821764637927	1.73144021556186	1.04826158711522	1.1868272740637	3.6458280756187	2.22006192883273	0.360289912873919	2.43608735377547
GABARAPL1	3.07713881422167	2.07617005498134	3.41416284251139	2.1235016925925	3.64116571163053	3.0518003892995	0.137576208433008	4.55458498299418	2.32686277192146	3.19416174446215	2.67699532661109	5.34809439730359	6.04048	2.74079804507242	3.62551709464591	4.76219930247479	4.0740378294268	5.11774839976182	1.65967601196414	6.27319598933124	2.87863075625455	4.73270223689301
NCKAP1	3.21486707551962	2.85688576671997	4.62775395125837	2.10936158462938	3.62099419450774	2.6683811118264	3.29349953538889	3.29233530487754	2.83670144161786	4.16446941073221	3.00248537157049	2.65169806854773	3.69526711351417	3.19469825648265	2.7228186251468	5.03366356798378	3.12326827576254	3.85895462554395	3.80288945865033	4.58211950129475	2.0127177586339	4.35131529124531
RAB39B	0.883922059343425	3.13065349798466	0.984223504755977	0	0	0.0399075256901968	3.7232048148348	2.37097905968583	2.49755357219946	0.846508794263379	1.65905245533787	3.07347992852845	3.66059181114874	0.0582351669706525	1.28399527354402	1.67737519631554	0.161785432636204	1.31572160198104	6.08625566996671	2.5000575902761	0.155067265162955	4.05207495397969
CDKN1B	2.64186708055536	0.960612601631579	4.89414078903216	3.0174777327109	3.78408103249833	4.25481425685152	4.29354030797354	5.73231012532147	4.7836963121677	4.94027810688514	5.01311875804092	4.6861447017061	5.50417734485118	4.35638939911763	4.99659703481997	5.4908621205462	4.71245966893151	5.16983681827807	4.0734782002708	6.16365616525245	3.55130052703144	6.36579354081649
TP63	2.07466438785214	2.31434025740319	1.6785491038919	0.200065034316044	0.119843102307731	0.0787407872428863	1.63280974561856	0.29344497505739	0.35127269924392	0.650859264354826	2.25600163102618	0.0714995227758471	0	0.31863247450839	0.187619509802044	0.793120418476175	0.374818907806886	1.37609272666559	4.58701649001484	1.22069789113926	0.360289912873919	2.84326207974564
TP53	2.01556430490419	1.79075279222215	2.02042250671163	0.351911249960253	1.35563668998669	2.03043218138576	1.72302318014758	2.27338928697723	1.20142071149661	2.04808509252128	2.41039015463753	0.731624765592512	0.651963906607036	1.55384767748506	0.945522674567005	2.7787440679458	2.20772319317382	0.888312942459784	3.03530463086979	3.36655	1.35629092926594	2.65399201040302
NPC1	2.01556430490419	1.09448155205397	1.88369227567085	1.18586729321445	1.84739585559609	1.37780781566569	1.58549543671148	2.47707017489342	1.89432162596696	1.94505153951336	2.08308928462336	0.898201671713051	1.61611765958582	1.2129563179525	1.88169234583508	2.5268999296549	2.71754449393243	1.73996834810587	2.75671341478106	4.53114002330805	1.50789351401401	2.51243810249091
TRAF6	3.29160458694621	3.22125806224687	3.93610845006779	0.654206864467492	1.93169901535238	3.47940520641693	0.485655252415684	2.64255052892062	0.704994354168271	2.51900222557908	2.25600163102618	1.46094533755861	1.71599125417614	2.81022309863631	2.7528548071231	3.19898724839145	2.73050058939992	3.48698768666944	1.65967601196414	4.21958477306076	2.68220497417594	2.90120934980885
DNAJB9	4.36547829028788	1.32988005916599	5.1087336816823	3.38629484201817	4.76101553782176	1.74675388700454	3.32264751197392	4.97762032974525	3.33030567006048	5.04114534765673	1.88659422277637	4.72130450261289	5.79082250954709	4.70745274168756	4.57988554839817	6.25931816910214	4.53920588084791	5.75422993001858	2.41113097525169	5.75642149772759	3.59259689306184	5.74541301495952
MAPK8	2.60224585320514	2.36820926625142	3.7519634150167	1.56315901329122	2.42603457476942	2.17184444852185	2.94555399189127	2.23933512850369	2.05335168233301	2.93926529983891	2.33526012423357	1.80306476609407	2.62893642062681	2.46755166066591	2.31652574883765	3.94599098920609	2.6094809169062	3.29707871457386	4.49790333049697	4.28258777235562	1.81753570867808	3.86089095640373
RIPK1	3.13381742813091	1.53220332857513	2.43352495888075	1.88703876511703	2.04201410284474	1.81734228610689	3.83868668925373	2.7309837601334	1.55080144473683	2.65580025599436	2.08308928462336	0.974792131507718	1.12866164232097	2.32064538643053	2.24787900301881	3.21804871470967	2.94577534306103	2.45096158284462	3.56038214528768	3.66023271532438	2.15734862884779	3.38012966759302
GOPC	2.13143840745565	2.2583815455382	3.01654981358056	0.766595711803534	2.63157019738199	2.09815259009328	2.76621655575709	2.18669756110509	3.1500280832606	2.44540993001614	3.52616	0.796365658151639	1.21312814324028	2.23487446063033	2.50480514076972	3.6833854104154	2.26227161859223	2.98449071674032	2.75671341478106	3.78732486282941	0.910287411004565	2.35546904677664
SRC	1.01039483787085	1.70961118060397	1.37275905307682	0.351911249960253	0.795967885635364	0.153405493539229	0.485655252415684	0.537173345615194	0.930414732136262	1.13567698994252	2.17213443195968	0.411701799123292	0.691759543493977	1.02132520821427	0.404968795426921	1.43824465237518	0.374818907806886	0.712162350956724	2.20134928995567	2.31955519492716	0.360289912873919	1.61296716650779
IKBKE	2.01556430490419	0.813039365496261	1.4393223312966	1.23878762861744	1.20116349476563	1.02699359850772	1.26350073559056	0.745615833674885	2.01168902236467	0.800027226709525	3.00248537157049	0.0361926528615719	0	0.454935721856497	1.6244493470773	1.92946416736384	2.65095905743164	0.615304656396204	0	3.5620688296594	0.888345028663655	1.86672299802956
NOD2	2.85914485464909	2.20016443580088	0.984223504755977	0.422233	1.08815305142804	0	2.37915727048058	1.57224876714199	0.395138654440732	0.597500433550341	1.9881844995534	0.172514128468915	0.178669751351338	0.765748725281956	1.33783250088526	1.73144021556186	1.44399131690519	1.95313850954565	2.59424513057871	3.43471268524289	0	3.06227157854515
ATG3	3.31630275588551	2.69768250163642	4.4126902102707	2.31433506010532	3.39613689707989	3.56736878645534	4.19452740576728	3.83877365254588	3.3359435997109	3.87602313594813	4.16952112401537	2.30382296284985	2.98178238983913	4.05052892746876	3.62551709464591	4.2351076529939	4.17700745811395	3.37310716154559	5.44192477067272	5.04878492310693	2.02282420890602	5.25014501293364
EEF2K	1.67717072643104	1.4345855132044	2.14530866142986	0.999098700535236	1.11724635550791	0.224395432977898	1.9640685399131	1.79958306783296	0.95992400589671	1.40778720206982	2.90193289505959	0.731624765592512	1.75408196513157	0.991746790257473	1.22807085629778	1.92946416736384	1.96622093405329	1.64502179121941	2.41113097525169	2.93602003168416	1.09405720742294	1.74541704880439
VDAC1	4.29266959088742	2.85688576671997	3.71213599225782	2.19888803479039	4.31969405454749	2.51400910633191	3.08816815556711	3.71413847330598	3.04379773153228	3.65226760511656	4.12560474191037	4.36896513387563	5.19364327993489	3.09389960807258	3.93155560514064	5.10707563645535	4.08416725867229	4.93917885122204	1.65967601196414	5.27012856194152	1.97156873650856	4.50871312175767
IL24	0.225370025361907	0.463051582262184	0	0	0	0	0	0	0.259324575834233	0	0	0	0	0	0	0.450389562678745	1.6214013460101	0	0.782256359399897	0	0	2.84326207974564
BID	1.33439294289053	1.21697661273611	1.56388860100218	1.31469732367015	0.722138209536225	0.18933706481119	1.58549543671148	1.9333992685271	1.64464851416807	2.14424819998314	2.41039015463753	0.236130229677814	0.233625966346596	1.23836683850135	1.58046195169195	1.83384711727978	2.11195939704242	1.99223770293508	0	2.90431977770091	1.79412441913654	2.95691870924498
C9orf72	3.18835324873516	1.79075279222215	3.0595044752105	2.51001356566633	2.86388088461214	1.26447423050406	1.32240774613685	3.47170209352375	2.89132853584009	3.65226760511656	3.49197225932995	2.79059873648681	3.79455644183406	3.49797326810447	4.30710029276129	3.73722980783527	4.12888964524746	4.21350965927795	6.16072293562504	5.34878143066804	3.06622348011084	3.88980362861763
DNM1L	2.82512905500261	2.51870645668838	3.32895083778612	1.17232823402993	2.65159540108753	1.1596994784492	1.4859407331219	2.33917701700363	2.55669223105367	2.83937777948585	2.41039015463753	2.03538013233878	3.08998409251124	2.23487446063033	2.20506630912831	3.94599098920609	2.43050376407281	3.43117079114597	3.56038214528768	4.24511707431907	1.77032694825174	3.60601087419224
IL1B	0.591900707782277	1.21697661273611	0.984223504755977	0.060047438073776	2.61126311843461	0.116556107698838	3.47321510806227	3.01885548514543	2.75489003584931	4.05986	0.344557308823652	0	0.480802124439152	0	2.2757308763101	3.27376706444778	2.11195939704242	3.50061089450475	5.06142345726959	3.98211392568376	2.65647065967921	0.912530396168432
EIF2S1	0.591900707782277	3.25023774760438	4.30970585274097	0.968091404369723	3.93876200473723	2.87002610625474	3.63300309998151	3.90000044006233	2.54700260560733	3.62586089188924	3.74513185670192	2.71446766687944	3.25845648616627	4.05052892746876	3.72483596238158	4.64736452912251	3.51639628722632	3.72609806963543	4.24758302534717	4.46748716867055	2.49160850811362	4.17461837612785
ATG4B	1.51593828418611	1.62363251310386	2.33207033368871	1.11686447685615	1.45013367035626	1.33032211958678	2.88821660920456	2.40209516738963	1.53127657512191	1.7387343652825	2.41039015463753	0.796365658151639	1.86266785943477	1.49181070349048	0.910419659449547	2.43213364140081	1.80408865922827	2.03030515008859	2.41113097525169	2.66046711511229	1.64506926610968	2.51243810249091
CAPN1	2.92486099400001	1.94050817529527	1.93072364370377	1.15866091208272	2.42603457476942	0	3.0186225793967	3.36520052882185	1.93946065694256	2.31924838660291	2.67699532661109	0.956022327154875	1.18551849719289	0.656888281952412	1.55795487532996	2.49599769460092	3.0109422468448	1.69327600586146	3.37262357247127	3.45673483880671	0.994864548167931	2.65399201040302
EIF2AK3	2.07466438785214	2.42013904407016	2.7802029314992	1.14486287390754	2.65159540108753	1.59428618721564	1.72302318014758	2.41740511949045	1.45042226331943	2.71962374954205	3.18473079085509	0.974792131507718	1.75408196513157	2.15706619157098	2.1307614547322	3.85149949444856	2.80588488649143	1.87160998588544	3.37262357247127	3.95142116159842	1.49343035879524	3.86089095640373
ARSB	2.38596285444445	2.31434025740319	1.73263375521872	0.748461773156327	1.08815305142804	0.258622033936622	1.13793957692941	1.54462775112169	1.20142071149661	1.17263263803721	3.00248537157049	0.297059230074861	0.5689198640272	1.26333753326967	1.93506509111128	2.46441902441046	1.7025438675667	1.43403870016084	2.75671341478106	3.02714420977369	1.07475678340796	2.78288954767683
HULC	5.2617575698316	2.13949894373483	3.79072082430608	0	0	0	0	0	0	0	0.622483039227809	0	0.121536916204577	0	0	1.37171110980582	0	0.802924439044275	0	0.414296387208896	0	0.912530396168432
CTSB	6.64986416941672	4.47206195109466	4.95796726856189	7.05257	7.16344356966992	7.25147928275911	5.4337402394471	8.37166618534097	5.56902615590123	6.61685113281694	6.7597550023255	3.99896	4.0834358085643	6.04439143165791	7.59923186474964	7.3110690658145	9.45102800286458	6.45794601616806	5.62140261370955	9.88527228146643	7.16513569504198	6.77902907546242
BAK1	2.64186708055536	2.07617005498134	1.56388860100218	0.277984981180164	1.08815305142804	0	0	2.22200179008575	1.31995222841149	2.35183806760778	0	0.709382354768588	0.386950142369132	1.51278749962839	2.76272949287627	2.22159615523973	2.87752500504036	3.2332326500862	0	3.52085344008348	0.117834850005947	1.12198272608394
STK11	2.43189128186127	0.960612601631579	1.15238486509503	0.060047438073776	1.25451357943607	0.858689173770741	1.07080807988429	0.645155825685009	0.838082748217582	1.13567698994252	1.53023512129212	0.568206288665638	1.09937024523984	0.800283636873578	0.637407975625178	1.73144021556186	1.31230730413316	1.1868272740637	2.20134928995567	2.11319565504785	0.648343636417488	1.46711680179825
MAP1LC3C	5.1286434947329	2.2583815455382	0.574464029653828	0	0.0611655979911994	0	0	0.154170520605452	0	0	0	0	0	0	0	0.573903379660049	0.560404716797941	0	0	0	0	0.371965498563655
MLST8	2.13143840745565	2.42013904407016	2.40049318248617	1.45549246852468	2.25333149942314	1.31413975883476	0	3.93233310046372	1.2500080488838	2.65580025599436	0	1.87477201876665	2.92447792075085	1.67045019795344	0.548873801102534	2.6158231486854	2.31483248492531	3.14923424238288	1.65967601196414	3.16728820485142	2.4245811192383	3.73907229959431
ATG9B	1.95393938555546	0.463051582262184	0	0	0	0	2.26366724540904	0	0	0.155775927602226	0	0.592715983657586	0.804955661814698	0	0	0	0	0	0	0	0	0
ITGA6	3.16134301404903	2.13949894373483	5.94892024565661	2.1854711871847	2.04201410284474	2.01048492193309	5.04516923391564	2.58947178772501	2.46704960312133	4.2184855263624	3.90954150648068	1.8135294645363	2.33430701295708	4.49987358514287	2.45695053675188	3.30975194023606	3.35844065147957	3.38784361584032	4.54314784956965	3.29501579407041	1.98196654531964	4.74857362359928
TGFB1	1.33439294289053	1.94050817529527	1.07075292222965	0.489286406456287	1.22808513022127	0.258622033936622	0.378696123376101	0.927709222692465	1.64464851416807	1.52673996767632	1.53023512129212	0.105962933466762	0.0620479086920713	0.866968154008655	0.87444118787079	1.88244764506405	1.72860794629293	0.968928739610233	2.59424513057871	2.22006192883273	0.888345028663655	1.74541704880439
CISD2	2.2386937117486	2.00993312569044	3.57082867632757	2.51001356566633	1.94798422193799	2.12622998407741	2.43361074675606	3.64428630031413	1.79957206088613	2.7566050949571	4.51416424621943	3.0112	3.46777116830593	2.11652964229103	3.44718050845637	3.14024351174343	3.20908126000884	3.21681967055123	3.46955516977928	3.8385426983218	0.866063757136025	4.50871312175767
BAG3	3.73797064250136	1.79075279222215	2.26024011517666	0.574101946197812	2.04201410284474	1.5808222426536	2.5367144464626	1.3979856911328	0.988841767742132	2.06783733769228	1.65905245533787	1.2304615007237	1.73516231710414	1.40471358874656	1.13989669808328	3.23686161387934	1.41217992393645	2.13882799790669	4.58701649001484	3.41234915474204	0.117834850005947	2.90120934980885
TRIM65	1.42801938607038	2.00993312569044	2.22293777848661	1.15866091208272	1.72042824434093	1.23038783609122	0.378696123376101	2.20445766424261	1.96878734381603	1.40778720206982	0.855418794398485	0.709382354768588	1.79119280289154	1.59377151844589	1.33783250088526	1.56275882852197	1.59330696838414	0.399585515015445	2.20134928995567	2.45700474374775	1.70905707088403	2.78288954767683
ATG2A	1.95393938555546	1.79075279222215	1.50294947316094	0.766595711803534	0.282785782183724	0	1.7660990253992	1.36677985682081	0.704994354168271	0.4844703597786	0.344557308823652	0.568206288665638	0.43463917077315	0.800283636873578	0.679717638827124	1.06985853266134	1.27741859328864	0.888312942459784	0	2.31955519492716	1.29088883287625	2.17931245773364
ITGA3	3.04794201246381	3.48777828191039	1.93072364370377	0.692650878856487	2.87243831516562	0.96615693919268	0.76586393595538	2.27338928697723	2.45673658380269	2.06783733769228	1.7773046811936	1.32126159907759	1.39288008920331	1.28788336928197	2.607	5.28933849928211	0.963004764171817	4.13706911969642	1.28666655830673	4.08467078879518	1.3879127313429	2.95691870924498
DAPK3	2.75459251050241	3.00025372855651	3.34640063907336	0.904002937621181	3.19932315856476	0	2.46008564899272	1.72771295277968	2.23329369303514	2.93926529983891	3.62409790457371	1.60042801966238	2.11767547746672	2.57118080386462	2.23374880151001	3.41261554834923	2.26227161859223	2.75367292410306	0.782256359399897	3.95142116159842	1.60526844509354	2.95691870924498
TRIM5	1.51593828418611	1.62363251310386	1.50294947316094	0.200065034316044	0.722138209536225	0.668125023161207	1.32240774613685	0.745615833674885	0.437710103956914	0.70231477689609	2.08308928462336	0.172514128468915	0.178669751351338	0.730366807817878	1.10926567778749	1.3019602307245	0.872391442799928	1.1868272740637	2.75671341478106	1.32014878591176	0.422685760407046	2.58495047833261
CHMP2B	3.49999897998251	2.56557467923635	3.16160835216786	1.72955370253722	2.71957250111131	2.3882549020936	3.79775481702823	3.23300329580575	2.49755357219946	2.90673188019882	1.05592111359836	1.73863059766313	2.72795617430556	2.64903754288596	3.22233755823526	4.2537008306331	2.75606886362001	3.20021781612448	3.15672085152468	4.16712324494087	1.55043284531025	4.19792573681726
TMEM59	4.58463063086101	3.55899632555874	4.82113214771271	3.77465653760034	4.70940900414435	3.70094050834714	4.82350124078679	4.88153560544134	4.05958802234162	4.79081495667083	3.82967743258513	4.20177876460333	5.09135224551493	4.69144237760255	4.53161146931273	5.98667704447785	5.05136179299766	5.26070610716723	2.41113097525169	5.66951683665261	3.89178573896523	5.38825650730145
MTMR14	2.43189128186127	2.07617005498134	2.06326371066699	1.46662797167908	1.58119875481108	0.18933706481119	2.13812122686306	2.80269509810011	1.9832301209445	2.65580025599436	3.22690925143881	0.956022327154875	1.59528562784867	1.91066257424259	1.60262328841746	2.33070205331031	2.52276599500235	2.47875971862336	3.2687072428033	3.85521905826254	1.01525618971323	2.43608735377547
ARNT	2.07466438785214	2.47026437365452	2.9266021697318	1.85349766891378	2.15855267929876	2.04030333101889	1.37900357115655	2.53436536786248	1.9245706868201	2.6026272614641	3.77386775575694	1.52602256772684	2.40783299237201	2.28450896186185	2.40745396157842	3.59865241833806	3.06308597910126	2.94517810929079	3.56038214528768	4.0269624204007	2.13888194058409	2.35546904677664
KIF5B	5.31174454248562	4.27463740033511	5.81745209363758	3.44095340964168	5.66442527022081	4.15613422218457	5.55229830913868	5.45102119734311	4.47684612256208	5.68361536334071	5.24630537693228	3.6622634441294	4.75810754050803	5.29976831400788	5.73389655203749	6.85559368374684	5.31058196404408	5.8846334425468	5.15183001735151	6.44001089566026	4.04592392415323	6.08244794621139
ATG3P1	0	4.5787270299509	0	0	0	0	0	0	0	0	0	0	0	0	0	1.78355212006742	0	4.91902919318176	1.9557867511899	0	0	0
NKX2-3	0	0.463051582262184	1.22964414588003	0	0.0611655979911994	0	0	0.0791436690282862	0.0557282600767771	0.0799894440222972	0	0.105962933466762	0.0620479086920713	0	0.0652887414215029	0	0	0.145842145291785	0	1.32014878591176	0	0.371965498563655
NAF1	2.13143840745565	2.20016443580088	2.43352495888075	0.98367835435305	1.91522787985076	0.258622033936622	0.848352219088509	1.54462775112169	1.60783896545441	1.94505153951336	1.53023512129212	1.33585450112396	1.91404223510221	1.70731349380553	2.14593174261307	3.12011842623862	2.31483248492531	1.91295008111333	4.45119382550987	3.38963349670949	1.23981495629618	3.25237424869446
PRKAB1	2.51958155840417	1.94050817529527	3.18118976696923	1.13093159496236	1.45013367035626	1.6469195551234	0.137576208433008	2.11338657580903	2.82070610034279	2.10654858758363	0.855418794398485	1.18282441957707	2.30894138374416	1.68899958261325	1.76863104065531	2.94813385091048	2.92338207324569	2.30331981627672	1.65967601196414	3.24527335353978	1.55043284531025	2.35546904677664
RPS6KB1	2.38596285444445	2.13949894373483	2.40049318248617	1.32696951414593	2.08682642655334	2.14464919431679	1.58549543671148	2.25646268451783	2.08047303867743	2.12552153314226	2.41039015463753	1.50034285147544	2.32167994530682	2.20940180660667	1.4642418411025	3.29187169494696	2.71754449393243	2.53279896012163	2.75671341478106	3.6411270179577	1.82910041293924	3.67407509453735
UVRAG	2.64186708055536	2.13949894373483	2.7802029314992	0.920293929556193	1.64252078359563	1.04671544776905	2.20225946158717	1.54462775112169	1.58907590283471	2.02805865680983	3.14128197258301	0.753529459374124	1.24021931514973	1.8786997365965	1.93506509111128	2.72645501009594	2.28000552954635	1.87160998588544	4.58701649001484	3.69770140999127	1.3879127313429	3.3387889124923
TNFSF10	2.82512905500261	2.56557467923635	4.8085965895709	2.98686713848547	2.17247972729667	3.20884355434248	5.34062960184671	3.19797054396925	2.97319867626463	3.86477577897539	4.81996910159178	0.355518962238211	0.5689198640272	3.58968	3.28534707440645	4.55293622200429	3.0109422468448	3.59253288929006	4.62959046861602	4.38949	0.51149409588335	4.48995220194405
PELP1	1.33439294289053	2.07617005498134	2.26024011517666	0.0303361061388905	0	0.418540946765084	1.92658844162138	1.3979856911328	0.95992400589671	0.891539418038652	1.38877794739505	0.68679165007163	0.768201693202485	1.05030936684333	0.720821764637927	1.43824465237518	1.44399131690519	0.888312942459784	4.19185043108001	2.11319565504785	0.226767819857055	2.65399201040302
TRAPPC4	0.883922059343425	1.70961118060397	2.6457211431157	2.38059201249579	2.73842041147467	2.18969393044266	0	3.32517499211625	2.85252138343233	2.49001420856859	3.34651502027967	3.06035900674076	3.92966759208973	2.30870020106303	3.31249159666579	4.2537008306331	2.94577534306103	3.54072526204963	0	3.8385426983218	1.34021625793241	2.08245113967297
VAMP3	3.75613753616237	3.41286119729852	5.24986829149897	4.17672295358453	4.59772608648086	4.11702525269461	5.52434391420044	5.10600301504432	5.02964939178366	5.17009844393556	5.21521316725255	3.42355026940211	3.85714541832414	5.23812354080076	5.17357112879327	6.05452520471217	6.00698969317054	5.22832107398107	3.15672085152468	6.36920865768804	4.26610215301226	6.12562715813346
GAA	2.89237707110716	1.79075279222215	2.22293777848661	2.49377650602693	1.66239560226819	1.24753170038487	2.35113988075613	2.88208789215736	1.12532661427596	1.87950362110132	1.65905245533787	0.731624765592512	1.26681112710594	1.79555011777636	1.98653354294173	2.49599769460092	3.7314459806716	1.54338364616915	0.782256359399897	3.36655	2.49160850811362	1.12198272608394
BCL2	2.07466438785214	2.31434025740319	3.01654981358056	2.05137311426207	1.96408765038948	1.1596994784492	2.0362283221608	2.87101007097107	2.52742590538299	2.4753	3.74513185670192	0.383883854252076	1.21312814324028	2.07482109548741	3.57036167866552	3.61312470578526	3.94658972315831	2.03030515008859	3.2687072428033	4.45659986739827	2.12017580802587	3.97321958212852
ENDOG	3.2664762231435	0	1.30297549170125	0	1.93169901535238	0.356683912884377	3.46015830073327	2.70626537544689	0	1.81083523665746	0.344557308823652	0.105962933466762	1.36853223817308	0.579465610227748	2.1307614547322	1.88244764506405	0.724815194989586	0	0	0.414296387208896	0.191362927743425	4.45168220227539
ZKSCAN3	2.33852407412024	1.21697661273611	1.97627008585299	0.819668761903151	1.22808513022127	2.3882549020936	0.678371705830836	2.01617688532191	1.01719126607594	0.597500433550341	2.48180060356963	0.837966563436368	1.5309214923546	1.16075184714131	2.09993376768328	2.5268999296549	1.04826158711522	2.53279896012163	2.20134928995567	3.19375441800087	1.18686640739044	2.17931245773364
NOD1	2.07466438785214	1.94050817529527	2.7802029314992	1.14486287390754	1.81224511393002	0.116556107698838	1.7660990253992	1.70293797971737	1.62636113348138	2.12552153314226	2.67699532661109	0.0714995227758471	0.121536916204577	1.42698575917989	1.60262328841746	2.39910918838702	1.98796395342557	1.59509758703285	1.65967601196414	3.38963349670949	1.40346745983833	2.7198798437323
NBR1	1.88956423594748	2.65497670773648	4.10964286019064	2.64356874284073	3.23293979267096	1.9902579926172	3.0538143852583	4.46901054398536	3.18168249969108	4.10835193920328	4.10313484561168	3.46064274078121	4.21898137933805	3.68516595561288	3.69420444345585	4.72270476859512	4.34648367298027	4.07468244841214	3.46955516977928	4.76973141530095	3.00636248231725	5.1219765117877
RAB8A	2.75459251050241	1.32988005916599	3.39751833074708	1.69209329692517	2.66150472408083	1.48288308199383	2.60947756546571	4.09350808198761	2.43588670882567	3.21202366504266	3.5595471035699	2.00830573142728	1.96364990133252	2.37893132120799	2.89431549302123	3.77633401960261	3.86669008096883	3.67894720396978	0.782256359399897	4.01216729270673	1.84057315076187	4.33037596388622
ATG4D	0.225370025361907	2.2583815455382	0.984223504755977	1.04439480682497	0.429178584989876	0	0	1.95454318373195	0	1.17263263803721	1.38877794739505	0.297059230074861	1.09937024523984	0	0.454549256476659	0.983379364541456	0.0831593788759371	2.03030515008859	0.782256359399897	1.11388050269995	0.422685760407046	1.97861558289402
VCP	5.40104339906552	3.58197527813937	5.85145923396841	4.03804229026973	5.49605323468355	3.87650604983559	5.34418746985929	5.68407230989781	4.8890796361233	5.66266060060449	4.19098796626357	4.27365030778709	5.06697088362408	5.14378306936986	5.21371950000498	6.34201192550775	5.89060854024352	5.73418822362717	5.09219277145997	6.84463845102969	4.3080286478771	5.79210624184312
HDAC10	0	0	2.43352495888075	2.15825726434255	1.25451357943607	1.84012456672754	3.40671630026312	2.01617688532191	0.558369245261375	0.650859264354826	0	0	0.651963906607036	0.0582351669706525	0.637407975625178	1.43824465237518	2.17017697512821	1.95313850954565	0.782256359399897	3.4784258810916	0.360289912873919	0
HSPA8	9.31377094116315	8.03415826851807	9.8229808459825	7.46060056408716	9.5467767373808	8.32225822516709	8.79910731768821	9.48343294496381	8.14820092252503	9.47221403920464	8.77838057370386	8.56349358224509	8.77147018602028	9.27781	9.55545090230338	10.1890863801235	9.58690892043747	9.98086930785041	7.7611892796271	9.85915718124172	7.55679774562257	10.1316912651931
ATG7	2.28947221758595	2.07617005498134	2.22293777848661	1.51032988553544	1.53881973604596	1.42378021735835	2.40664090673255	2.18669756110509	1.49141576936459	2.08732279914808	2.95308499016742	0.465778473261266	0.9432675870073	1.92638230578539	2.1307614547322	2.97078701113758	2.80588488649143	2.06739390527963	2.75671341478106	4.36641076664055	1.79412441913654	3.25237424869446
NRG1	1.67717072643104	2.13949894373483	0.984223504755977	0	0	0.0399075256901968	1.37900357115655	0.479991797547595	0.0557282600767771	0.227779168958054	2.41039015463753	0.753529459374124	1.96364990133252	0.114210561892648	0.12775033994279	1.62120493987574	0.0831593788759371	2.23975551522299	3.94451843210975	2.05663952683034	0.155067265162955	2.78288954767683
BDNF-AS	1.82218186478015	2.42013904407016	1.56388860100218	0.277984981180164	0.429178584989876	0.292055422440253	0.378696123376101	0.745615833674885	0.437710103956914	0.542092052181606	2.33526012423357	0.236130229677814	0.386950142369132	0.539138298599452	0.454549256476659	1.67737519631554	0.672066433507598	1.78519676403076	3.94451843210975	1.66093580046776	0.328049944052378	2.17931245773364
PRKCQ	1.51593828418611	1.70961118060397	0.688319295289321	0.95233421120263	0.176227046775335	0.116556107698838	1.37900357115655	1.23473408775059	0.479061265798489	0.4844703597786	3.22690925143881	0.105962933466762	0.386950142369132	0.656888281952412	0.979791827706718	0.573903379660049	2.07180015503096	0.712162350956724	3.87544120759151	1.93640723935707	1.03536361995303	2.35546904677664
UBQLN4	0.883922059343425	1.53220332857513	2.22293777848661	1.71094508143501	1.37984751543217	0.642432245079837	0.926378103846722	1.42853080226532	0.259324575834233	2.08732279914808	3.96042923110381	1.3927933551105	1.5309214923546	2.04633007837545	1.43983055508721	2.58679	1.47511637582246	1.95313850954565	0	2.96703868771446	0.328049944052378	3.16045185885458
RAB11A	1.95393938555546	0.960612601631579	2.80565787779637	0.95233421120263	1.30596095868452	1.24753170038487	2.48608345229369	2.58947178772501	1.01719126607594	2.41488870409381	1.2319278544636	1.43406963122584	1.93076837279926	2.28450896186185	2.08426932899737	3.03668742105208	2.22613611970488	2.33408168237916	2.59424513057871	2.73444425829098	0.994864548167931	3.3387889124923
CASP1	3.77407850821451	3.03397518371461	4.62060047475787	3.5575032154047	3.27227232465737	4.48184614738333	4.98718505673092	5.46766288382269	5.43491669664435	4.83758950472847	5.1618557342065	0.0714995227758471	1.09937024523984	4.57659309095573	5.13036786633966	3.87570888002587	5.18443393134787	4.28610301818114	4.58701649001484	4.54148105195146	3.5015781777058	5.6042665476063
PIK3C3	2.13143840745565	2.36820926625142	3.23838814343939	0.920293929556193	2.35453465917373	0.96615693919268	3.32264751197392	3.3886934522637	2.39326061678075	2.46043177237584	3.65532157083927	1.91420216396259	2.66936346093186	2.47825602410563	2.40745396157842	3.87570888002587	2.69127793423905	2.96496831460665	5.20909956590172	4.12648597384559	1.4491500287517	3.83138698260908
CDKN1A	3.70093581713171	2.13949894373483	3.69861204929187	1.99864783956299	3.34785957166849	2.06951789644924	0.678371705830836	2.7309837601334	1.79957206088613	3.66529189290976	3.22690925143881	1.37876792811254	1.93076837279926	2.74079804507242	3.21516355816755	4.46790517594179	3.11341062252143	3.16642973651575	0.782256359399897	5.98197326295724	2.32191136386316	3.57073542877196
NRBF2	3.98902826165558	2.93034991599015	3.01654981358056	1.27724168223533	2.49415765446728	0.224395432977898	3.07109352293482	2.58947178772501	2.39326061678075	2.12552153314226	3.26788953442827	1.32126159907759	1.46355118845798	2.35589874474749	2.20506630912831	3.27376706444778	2.73050058939992	2.17326100924642	1.28666655830673	3.85521905826254	0.482494522045827	4.48995220194405
ULK1	2.38596285444445	0.648632626037639	1.50294947316094	0.351911249960253	0.900077965293907	0.0787407872428863	1.20208571090351	0.745615833674885	0.0557282600767771	0.977591483677586	2.25600163102618	1.27657577719885	1.6965620043722	0.454935721856497	0.637407975625178	1.43824465237518	1.12876000629735	1.4897468612527	0	2.16761806809802	1.70905707088403	1.61296716650779
ATG14	2.56150569257779	1.94050817529527	2.87943402728296	1.05918289327657	1.68200033846008	1.65978324395107	2.37915727048058	2.20445766424261	1.12532661427596	1.68858410246735	1.9881844995534	1.72760612886212	2.25683165349338	1.59377151844589	1.55795487532996	2.6721992836176	2.7935912138149	2.13882799790669	5.06142345726959	3.62176490313991	1.03536361995303	3.20714504291603
AMBRA1	2.13143840745565	2.13949894373483	2.14530866142986	1.01435596683039	1.33101262180462	0.562488899636314	2.32256759445564	1.67773010855293	1.34253316787532	1.55500645954511	3.09648389106541	0.709382354768588	1.24021931514973	0.991746790257473	1.51185913830112	2.33070205331031	2.18907222350373	1.43403870016084	3.2687072428033	3.27035894584577	1.09405720742294	2.78288954767683
MEG3	1.42801938607038	1.79075279222215	1.88369227567085	1.18586729321445	2.39072751331125	1.82877839667277	0.678371705830836	0.592174630644768	2.61350184847637	2.7566050949571	2.90193289505959	0.139622245888906	1.15737014391254	0.365512399050772	2.30305522475507	3.34486105164875	1.47511637582246	1.64502179121941	1.65967601196414	4.31910984135742	1.80587755163417	1.86672299802956
DLC1	2.75459251050241	2.2583815455382	3.92453700900356	1.67299190982089	3.0564291446422	1.87363730841538	3.0186225793967	0.839533545179389	2.29248159063738	3.12041687086839	1.9881844995534	0.105962933466762	0.121536916204577	2.47825602410563	1.41499909532708	2.85378728940153	2.38206135677795	1.4897468612527	3.56038214528768	4.0269624204007	1.65809588630034	2.84326207974564
SERPINA1	1.42801938607038	0.250024388792399	0.45084765170348	2.98686713848547	2.02676191109576	0.38794392742829	2.60947756546571	3.35728376495897	2.56631721164957	2.88462807050887	3.09648389106541	0.0714995227758471	0	2.27225950663893	2.50480514076972	2.69958218259887	4.65924874652988	3.55385262544035	0.782256359399897	4.0269624204007	2.49160850811362	1.86672299802956
FOXO3	3.04794201246381	2.56557467923635	3.10121710011236	2.15137281035513	2.55920853094158	1.56723146126002	3.03632578432664	3.15294833648544	2.89132853584009	3.31478614809766	3.65532157083927	1.86474376631915	3.2976705805957	2.56114650653011	2.82059899559958	4.08745156405014	3.35007006267966	3.48698768666944	4.01043877029772	5.49959911378968	2.70120887316037	4.07743051310486
MAP1LC3B2	1.42801938607038	1.4345855132044	0	0	0	0	1.07080807988429	0	0	0.227779168958054	2.33526012423357	0	0.43463917077315	0	0.0652887414215029	0.315302800401475	0	0.145842145291785	0	0.414296387208896	0	1.30484599411826
MTOR	2.07466438785214	1.86757273530376	2.40049318248617	0.904002937621181	1.30596095868452	1.04671544776905	1.4859407331219	1.9333992685271	1.04499440506521	1.55500645954511	2.67699532661109	0.837966563436368	1.48635930722432	1.02132520821427	1.51185913830112	2.46441902441046	1.8989537497179	1.95313850954565	2.59424513057871	3.02714420977369	1.01525618971323	2.51243810249091
WIPI2	2.7179873577729	1.94050817529527	2.67363908358505	1.18586729321445	2.19993686484387	2.08867070148624	1.84857424499266	1.82276557879916	1.58907590283471	2.38370779911185	2.84890027482063	1.18282441957707	1.91404223510221	1.67045019795344	1.4642418411025	2.99308996389318	2.00938414072387	1.69327600586146	4.49790333049697	4.15370427094727	1.70905707088403	3.11219674512962
H19	2.18606254982948	4.5787270299509	0.166433992790938	0.614710307102899	3.74267302592153	3.79722542961835	0	2.82582805443609	3.3359435997109	0.977591483677586	3.85679300057003	1.76042997617307	0.840796504203905	0.930706064277438	2.88530430350858	2.85378728940153	2.22613611970488	0.511473263925716	4.54314784956965	4.09874427815886	2.17558192534668	5.1219765117877
GSK3B	2.38596285444445	2.31434025740319	3.52558896537933	1.4442703465099	2.25333149942314	1.69770011435914	2.86858632306094	2.25646268451783	2.34933664288332	2.91765807240889	3.18473079085509	0.99332086923536	1.99579867245929	2.45676727999423	2.49298947955225	3.61312470578526	3.05280691514046	2.68373930125253	3.87544120759151	4.08467078879518	1.85195537330984	3.70693970298754
BIRC6	2.68042919848521	2.42013904407016	3.87730018056496	2.38646717214065	3.2915436406253	1.8955543170799	3.24864272445533	3.18012990526944	2.89132853584009	3.48605077024428	3.30773783770681	3.33552449308592	3.93382216577934	3.24570991188756	3.27158085632565	4.28114887698339	3.81288614649902	3.96102610782655	4.0734782002708	5.01207545237181	2.40152830734771	3.99998647480584
NFKB1	2.18606254982948	2.13949894373483	3.60021910299679	1.31469732367015	2.13028864182926	1.29777382340343	2.86858632306094	2.70626537544689	2.10709393194203	2.91765807240889	3.65532157083927	0.898201671713051	1.12866164232097	2.29665528597566	2.93854602347251	3.88766291405733	2.93462215578824	2.42261728627752	4.40292128038961	4.44562977994119	1.7582793718975	3.70693970298754
WDR41	2.01556430490419	1.70961118060397	2.10486933658156	0.836934598722525	2.2268811872368	1.0853683183128	1.80792591737221	1.54462775112169	1.6805422071423	2.36786093351807	1.38877794739505	1.33585450112396	1.84512832135401	1.84601268871984	1.88169234583508	2.90173166935918	2.24431700291133	1.99223770293508	3.03530463086979	3.31925830782326	1.03536361995303	2.43608735377547
ATG16L2	2.13143840745565	1.32988005916599	1.50294947316094	1.81044405787025	1.42708333965175	1.42378021735835	1.84857424499266	1.62595324479554	1.9245706868201	2.33563524800173	2.33526012423357	0.411701799123292	0.611039322833576	1.3357566265068	1.60262328841746	1.92946416736384	2.47737	2.10355303292888	3.2687072428033	3.69770140999127	1.63192395125867	4.05207495397969
ATG4AP1	0	0	0	0	0	0	0	0	0	0	0	0	0	0	0	0	0	0	0	0	0	0
ZFYVE1	1.23426614088206	1.79075279222215	2.26024011517666	0.422233	1.45013367035626	1.10431321744217	0.848352219088509	2.33917701700363	0.869521248336595	1.49790856840722	1.05592111359836	0.592715983657586	1.26681112710594	1.28788336928197	1.01326581766769	2.06196490878939	1.41217992393645	1.64502179121941	2.59424513057871	2.6220056364716	1.23981495629618	2.51243810249091
CTSD	1.75149748646119	0	1.07075292222965	0.95233421120263	2.41436129934026	2.84208262492212	1.88810860940521	3.69542082199865	1.38666162471507	2.91765807240889	0.344557308823652	0.543272995938268	0.525533652794898	1.23836683850135	2.98146076238735	3.27376706444778	3.58219960801636	2.17326100924642	0	5.1603464890094	1.60526844509354	1.61296716650779
PFN1	4.01942928548404	6.40646282448587	5.75676	4.18348777550807	6.79895326791013	3.68214916693446	5.34062960184671	7.03693387879733	4.78781599817777	6.33552289547915	6.59641729175619	3.09936911511726	3.09741092337287	5.66559443408703	6.40034438021061	6.69139869630366	7.01240144463461	6.2935533029223	6.28578290419534	6.85296556984131	4.9092558431347	6.03793642192331
ATG9A	1.51593828418611	1.94050817529527	1.97627008585299	0.574101946197812	0.683756434560031	0.0787407872428863	3.21794411816421	1.99592347780198	0.437710103956914	1.05879846190306	2.84890027482063	1.50034285147544	1.29292165539469	0.410916796155372	0.404968795426921	2.18331351269824	1.98796395342557	1.87160998588544	0	2.11319565504785	0.360289912873919	0.667419317641701
XBP1	5.94716733561742	4.21708576799026	5.67279144154902	3.91743300156511	5.5649855287396	0.693368236298836	5.25249744864777	5.50038120497668	3.96815667534751	5.40563	2.95308499016742	3.52573331857691	4.43954639804021	4.87275123387254	5.72382183314671	6.69480454352194	5.55594607784747	5.30796009267859	5.48893048991709	6.59201057563291	3.99549699075891	6.37604727883813
UBQLN1	3.16134301404903	2.42013904407016	4.12993742079129	2.27686988910387	3.40205953612755	3.0469124323255	3.24864272445533	4.33030653833608	4.04589333013313	3.78348899336204	4.61289696206453	3.53208372718876	4.0759364976034	3.64772492282758	3.83189515393103	4.84423300763011	4.38796076030975	4.02840877128404	4.86160424135755	5.2886635329433	1.98196654531964	4.5814083187374
ATG2B	2.07466438785214	2.69768250163642	3.39751833074708	1.77505148605907	2.47180547819208	1.04671544776905	2.76621655575709	2.40209516738963	2.10709393194203	3.08208092464498	3.26788953442827	1.69401806023557	2.6492915414011	2.52029649568812	2.5960003954696	3.81440622374811	2.83016235092006	3.28138012917395	3.37262357247127	3.98211392568376	1.3879127313429	3.3387889124923
PRKAA2	1.88956423594748	2.07617005498134	1.97627008585299	0	0.33325203043011	0.258622033936622	0.76586393595538	2.07528504547249	0.479061265798489	0.227779168958054	2.84890027482063	2.24318501908767	3.7050231688002	0.0582351669706525	0.637407975625178	2.75283642171735	0.560404716797941	3.40243106489118	4.01043877029772	1.87231209748221	0.51149409588335	3.29622849295641
HDAC6	2.13143840745565	2.73916040443876	2.97227687337055	0.467279849678026	1.37984751543217	0.742567033664611	2.07099838152629	2.54834055961016	2.12022241096422	2.08732279914808	1.7773046811936	2.00830573142728	2.44323691162502	1.68899958261325	1.41499909532708	2.90173166935918	2.29752409591852	2.36420129910651	4.45119382550987	3.05628328429808	1.30751940945596	2.43608735377547
DIRAS3	0	0.960612601631579	1.56388860100218	0	0.119843102307731	0	0.585228993324841	0.0791436690282862	0.0557282600767771	0	1.53023512129212	0.0361926528615719	0.9432675870073	0	3.19342499959324	3.78913671411662	0	0	0.782256359399897	0	0	0
PPP1R15A	5.62515469528575	3.64879448073231	5.2405658871794	2.94766731831572	4.85252686013773	5.01102111430106	5.35480872998811	5.59934963574586	4.32353576706395	5.75236229982659	5.22565186813868	2.69195707468167	3.79455644183406	4.53874325083491	5.50597193684444	5.74853960669072	5.64246097343061	5.05911263061952	1.65967601196414	6.93173129283597	4.50653729538028	7.14554326023959
ATG10	1.88956423594748	2.07617005498134	2.10486933658156	0.553360928463724	1.17372991559617	0.880832707803145	1.84857424499266	0.793338795771368	0.838082748217582	1.40778720206982	2.67699532661109	0.236130229677814	0.43463917077315	0.6940952901602	0.979791827706718	2.33070205331031	1.47511637582246	1.37609272666559	3.94451843210975	2.77005730625753	0.843432964045234	2.65399201040302
TFEB	0.745287447541124	1.53220332857513	1.6785491038919	0.634593743362275	1.14576454435002	0.258622033936622	2.0362283221608	0.745615833674885	1.15113984044933	0.891539418038652	2.67699532661109	0.438993491495073	0.480802124439152	1.05030936684333	1.72888536559047	1.67737519631554	1.6214013460101	1.1868272740637	0.782256359399897	2.5000575902761	1.15045600199813	1.74541704880439
ATG4A	2.43189128186127	1.86757273530376	2.6457211431157	0.060047438073776	0.866202567434243	0.224395432977898	0.926378103846722	1.26889574725863	1.36476611220014	1.52673996767632	1.9881844995534	0.709382354768588	1.15737014391254	1.57394769560352	1.22807085629778	2.01913602326605	1.64895906077757	0.968928739610233	2.59424513057871	1.93640723935707	0.26132461889431	3.01055660503633
MBTPS2	2.2386937117486	2.13949894373483	1.93072364370377	0.920293929556193	1.91522787985076	0.0399075256901968	1.37900357115655	1.12710972720434	0.95992400589671	1.24381977455307	1.88659422277637	0.974792131507718	1.97981383476222	1.57394769560352	1.68801361685255	3.34486105164875	2.07180015503096	2.33408168237916	1.9557867511899	3.36655	1.18686640739044	2.58495047833261
RAB24	0	2.2583815455382	4.37066974129093	2.64846656468304	3.41383236760957	3.55709199682603	3.51169115049079	1.57224876714199	2.33814346836321	3.84773860490785	0	2.83750052236073	3.5512660847101	0.765748725281956	1.93506509111128	3.47733026019303	3.65195801700137	3.45934916181619	3.37262357247127	5.4345071089669	1.81753570867808	3.97321958212852
USP13	2.43189128186127	2.07617005498134	2.26024011517666	0.920293929556193	1.56016484974998	1.34632497828864	1.4334627408756	1.23473408775059	1.2970122265526	2.04808509252128	2.84890027482063	0.592715983657586	0.611039322833576	1.2129563179525	1.04598071026502	2.10355891652652	1.50558409175815	2.03030515008859	3.6458280756187	2.41262749177164	1.07475678340796	2.90120934980885
BNIP3	1.59880570726542	2.36820926625142	3.20050896217875	0.673556921810759	3.77498141578496	3.26884785165331	0.137576208433008	2.8485959305741	2.13323249780004	2.04808509252128	1.2319278544636	4.22548302523886	5.50417734485118	1.72539783505955	2.36918425598809	4.33452631996621	2.69127793423905	3.48698768666944	2.41113097525169	4.6789730060741	1.25704126529808	4.07743051310486
TMX2-CTNND1	3.18835324873516	1.94050817529527	4.10964286019064	2.17192839270429	2.82031537406852	1.75876108018966	3.90763665088409	2.6029256717291	2.19657919022455	3.55064677126624	2.48180060356963	0.731624765592512	1.80939627456255	2.88452994654938	2.57373629930499	3.85149949444856	2.95684296831021	2.27188771318609	3.2687072428033	4.96675439302715	2.28879218641408	3.29622849295641
ATM	3.84369120976782	3.92524383756135	4.09938750885108	3.03254286867246	3.88902	5.29076286963143	4.21020950009102	4.5580427497748	4.53191834108764	4.14600506622624	5.43804406912914	2.88788547000518	3.73865899957019	4.07188797083117	4.36658754699424	4.8503542350561	4.85237931330624	4.39952105348461	5.41783482420254	5.48359936565767	3.69726870582313	4.99467222573101
BCL2L1	2.75459251050241	2.2583815455382	2.97227687337055	2.02148073321111	2.04201410284474	0.562488899636314	2.98255082691102	2.89308129938927	2.72082069474586	2.57528731809865	3.09648389106541	1.91420216396259	2.53360788540686	1.8786997365965	1.96958059293988	3.55434355267922	2.78119188176084	2.98449071674032	3.15672085152468	3.85521905826254	1.96109544413131	2.43608735377547
CAPN10	0.225370025361907	1.62363251310386	2.85525875954574	0.060047438073776	0.474851410880626	0	0	1.16388384770346	0.0557282600767771	0.935206946491993	0.622483039227809	0.383883854252076	0.43463917077315	0.497651231150093	0.593819918772773	1.15144575332644	1.59330696838414	0.888312942459784	2.90272326015198	1.58298535521951	1.03536361995303	1.86672299802956
HIF1A	4.80132693255784	2.89408540363242	5.05136828572055	3.9963899973263	4.88249088487614	4.15613422218457	4.16264236891547	5.01835315883006	4.37373207466532	5.44581604128128	5.46472731343036	2.77996576002704	4.21557280512128	4.87477812620121	6.15157	6.24545016316516	5.90496592817664	5.73130225880146	4.01043877029772	7.82359483472106	4.17387883344426	5.28321050915916
STAT3	3.10575644218414	2.31434025740319	3.58559873069049	2.1854711871847	2.25333149942314	2.54207	3.37923411400258	3.37307408656618	2.8989662554018	2.92850213714617	3.45695960333968	2.32592083589836	2.83845226373362	2.35589874474749	2.80156591894449	4.11821653636468	3.65875187098407	3.73764887765034	3.46955516977928	5.15362101307821	2.75069511815157	4.30912824082207
EPG5	2.13143840745565	2.36820926625142	2.70102701730367	1.30231984434022	1.82992753649992	1.06617132825245	2.5367144464626	2.41740511949045	2.01168902236467	2.06783733769228	2.95308499016742	0.917733841737625	1.63665316050932	1.77832924922563	2.49298947955225	3.30975194023606	2.39839022615859	2.50603234406493	2.90272326015198	4.09874427815886	1.13190030492773	2.65399201040302
UBQLN2	4.37726368744151	1.4345855132044	3.23838814343939	2.15825726434255	3.65611139429672	3.41257660390378	0.137576208433008	4.41282859994599	2.10709393194203	5.47938852558591	0.855418794398485	3.58190510477809	4.20529849496548	3.63821084548668	3.59267751274959	5.57828172816149	4.58272355588185	4.81927631355945	1.65967601196414	5.80872841877508	3.57209646577292	5.59551761392063
ATG12P2	0	0	0	0	0	0	0	0	0	0	0	0	0	0	0	1.88244764506405	0	0	0	0	0	4.66741080176196
MYC	2.38596285444445	2.36820926625142	2.7802029314992	1.43296024751292	3.77040999352551	1.53965966859785	0.848352219088509	2.15050768335331	2.77162767428663	3.52229388538282	2.48180060356963	0.383883854252076	0.0620479086920713	2.7318802142866	3.27158085632565	4.3432336686087	2.91205373077991	2.98449071674032	3.6458280756187	4.38949	3.26237603726935	4.07743051310486
FOXK1	1.67717072643104	1.62363251310386	1.97627008585299	1.23878762861744	1.49515806516047	1.72243547827406	1.37900357115655	2.35516566509658	1.4294802665992	2.02805865680983	3.00248537157049	0.858325651462732	1.34376641303045	1.07872	1.19927412082778	3.05800184148526	1.98796395342557	1.54338364616915	2.59424513057871	3.8216713169876	1.11310283463034	2.7198798437323
RHEB	3.07713881422167	2.77947905662635	3.10121710011236	1.59395217637383	3.0564291446422	0.880832707803145	2.20225946158717	2.89308129938927	2.82872593866171	3.31478614809766	3.38427716138532	2.45183930935656	2.84728936217591	2.13016877186514	3.33251999189021	3.94599098920609	3.10348515020221	3.2332326500862	2.41113097525169	4.76973141530095	2.49886734773705	4.02626578332881
TP53INP1	1.75149748646119	1.94050817529527	3.67117779270529	2.96347528737957	3.33553352324559	2.07912608212674	2.65602431055027	3.48629454441751	3.88214328668111	4.23605063065662	2.41039015463753	1.90444519741866	2.46636587943546	4.4326689547338	3.74490152124615	4.53784415077284	4.1434942446787	3.45934916181619	3.87544120759151	5.52065977993967	2.76280592964084	4.74857362359928
SIRT1	2.89237707110716	2.2583815455382	2.9945831659495	1.80167698095957	2.47180547819208	1.46833280585163	2.88821660920456	3.2155932541711	2.72941375298387	3.06252405321132	3.80204244727114	1.97139756605955	3.25181591032117	3.04433631063251	2.80156591894449	3.72395593259002	2.98954535310308	3.09638274158508	5.09219277145997	3.71607704804951	1.93991796838103	3.86089095640373
MFN2	2.2386937117486	2.20016443580088	3.27529816650668	0.819668761903151	2.66150472408083	2.13546898426952	1.9640685399131	2.54834055961016	2.33814346836321	1.98715200457183	2.67699532661109	2.8323638781492	3.56740047912913	2.18347130378168	2.58491129522496	3.58403348087034	2.88912664442326	3.70271525418977	2.90272326015198	3.95142116159842	1.03536361995303	3.45941850329937
ULK2	1.95393938555546	1.62363251310386	1.50294947316094	0.73009699557157	1.25451357943607	0.356683912884377	1.4334627408756	2.33917701700363	1.34253316787532	1.20866523656898	2.54984246453211	0.775106538352644	1.50881244839907	1.53346365904108	1.16989086464678	2.43213364140081	2.17017697512821	2.10355303292888	3.46955516977928	3.3431001822669	1.29088883287625	2.78288954767683
PVT1	1.82218186478015	1.86757273530376	1.62235765620111	0.904002937621181	1.53881973604596	0.534825445287596	1.63280974561856	1.36677985682081	2.01168902236467	1.58272975627796	2.48180060356963	0	0.121536916204577	0.579465610227748	1.28399527354402	2.90173166935918	1.80408865922827	0.888312942459784	3.15672085152468	4.46748716867055	1.16877606632486	2.58495047833261
TMEM74	0.420244280243109	0	0	0	0	0	0	0	0	0	0	0.172514128468915	0.178669751351338	0	0	0	0	0.399585515015445	0	0	0	0
ATG13	2.2386937117486	2.31434025740319	2.52831135471907	0.467279849678026	1.79434327429965	0.477854478366968	1.07080807988429	1.99592347780198	2.05335168233301	2.28590547494265	2.95308499016742	1.53869302492821	2.23005353821131	1.57394769560352	1.68801361685255	2.58679	1.8989537497179	2.06739390527963	0.782256359399897	2.77005730625753	1.01525618971323	2.43608735377547
KRAS	2.01556430490419	2.61096809935898	3.7519634150167	2.07339283347058	2.61126311843461	1.04671544776905	3.47321510806227	2.57589125726206	2.39326061678075	3.61247404223495	3.98521544235438	2.08805073484636	3.19756136229067	2.90847206969992	3.3587992065879	3.77633401960261	3.32466289117596	3.72609806963543	2.20134928995567	4.83002747820447	1.60526844509354	4.02626578332881
PARK7	4.01942928548404	2.31434025740319	4.37917231800413	2.81018715192077	4.07103707786707	3.87098538472147	3.99170393128561	4.47998908156042	3.27854759604365	4.36138483976012	4.19098796626357	3.78166262436865	4.22577446275419	4.03972964091557	4.50538527499885	5.04971224900548	4.5019107313211	4.60267111398612	4.01043877029772	4.8716036218519	2.62364349400573	5.6042665476063
PEX3	1.51593828418611	2.13949894373483	2.75429077847146	1.33913819194546	2.25333149942314	1.53965966859785	1.92658844162138	2.20445766424261	2.4147310867203	2.41488870409381	3.42107604827943	1.46094533755861	3.02136392095535	2.46755166066591	2.36918425598809	4.03467222338392	2.28000552954635	2.86318542578335	4.0734782002708	3.85521905826254	1.69648454150094	3.01055660503633
CX3CL1	0.420244280243109	1.32988005916599	3.10121710011236	0	0.722138209536225	0	3.0538143852583	1.08937366565797	0.558369245261375	1.17263263803721	0	0.105962933466762	1.0077492620756	1.05030936684333	0.454549256476659	1.88244764506405	0.0831593788759371	0	2.41113097525169	1.11388050269995	0.422685760407046	1.12198272608394
HTT	2.01556430490419	1.79075279222215	2.55857167337982	0.711495426185884	1.96408765038948	0.534825445287596	1.53657664934665	2.35516566509658	1.93946065694256	1.83408975435403	2.08308928462336	1.44757006632451	1.93076837279926	1.51278749962839	1.91749265858218	3.05800184148526	2.6094809169062	2.10355303292888	2.59424513057871	4.12648597384559	1.34021625793241	2.90120934980885
RAB5A	3.18835324873516	2.36820926625142	3.68496013116717	1.69209329692517	3.13676583537078	3.19123087473986	3.18657805866477	3.81006045676537	3.63473920596188	3.69734730490672	3.52616	2.17177488676822	2.86480280581592	3.40004361663218	3.10303919742292	4.53784415077284	4.36321787240445	3.86949293984336	5.53445287705084	4.78721753308234	2.2462945423008	4.89836515261855
VMP1	3.54248770045137	2.42013904407016	3.39751833074708	2.53667572207742	4.01029747510831	3.10450249306453	3.9362068477057	3.13453854285964	3.55480180169293	3.9092484755257	3.26788953442827	1.70530119319626	2.07317	2.93202334090358	3.19342499959324	4.20676071929894	3.84302458950052	3.52747735250832	4.49790333049697	5.67891515654584	2.82188038592769	4.28756290194751
CALCOCO2	3.18835324873516	2.61096809935898	3.67117779270529	2.7430851907163	3.3722001647324	3.73476820171906	3.9456058848717	3.50791015128126	3.10451162930793	3.37944083307395	3.49197225932995	3.11214154905454	3.68544463461669	3.64297572690118	3.74987460602451	4.48374280465855	3.43166758657582	3.24946100399103	4.24758302534717	4.21958477306076	2.20250694549397	3.60601087419224
TUFM	5.19673525329169	3.41286119729852	5.23589209491205	4.12845964234012	5.93746707755258	2.30881456777307	5.00077435781248	5.57566323543042	4.15197502052894	5.59280217029369	4.80612448102487	4.57521174843868	5.33856851316057	4.53874325083491	4.55736940738325	6.25240082946536	6.16207050359994	6.25388366402097	4.71114515855587	6.15020475305843	5.11693190389444	5.46711190969015
RPTOR	1.75149748646119	1.53220332857513	1.30297549170125	0.510962317284351	0.644325568620177	0.153405493539229	0.585228993324841	0.696260076714172	0.479061265798489	0.891539418038652	1.88659422277637	0.139622245888906	0.5689198640272	0.31863247450839	0.593819918772773	1.37171110980582	0.918409395938841	1.1868272740637	1.65967601196414	2.31955519492716	0.51149409588335	2.08245113967297
FADD	3.31630275588551	3.06692640501536	3.18118976696923	0	3.54808643378116	1.31413975883476	0.678371705830836	3.68280609813336	3.57401296512689	4.05986	1.53023512129212	3.06911953353029	2.93280495284465	2.57118080386462	3.77448609528205	4.29916168285172	3.31609341979835	4.2217583390727	0	3.96684916414779	2.83341045405162	4.5814083187374
TBC1D5	1.67717072643104	1.32988005916599	1.97627008585299	0.711495426185884	1.02814490692708	0.902641498168004	1.58549543671148	1.23473408775059	1.04499440506521	1.52673996767632	1.9881844995534	0.411701799123292	0.9432675870073	1.3120185623475	1.4642418411025	2.06196490878939	1.75420948897883	1.4897468612527	3.15672085152468	2.96703868771446	0.699644398985852	2.51243810249091
ITPR1	2.07466438785214	2.00993312569044	2.67363908358505	0.836934598722525	1.53881973604596	0.693368236298836	1.88810860940521	1.5164675797389	1.51148383415849	1.58272975627796	2.90193289505959	0.139622245888906	0.386950142369132	1.59377151844589	1.78810066311809	2.5268999296549	2.29752409591852	1.64502179121941	3.15672085152468	3.58224322653271	1.05519465257595	3.11219674512962
NLRP3	2.9877136607537	1.32988005916599	1.88369227567085	1.21257009751125	2.01134674850242	0.0399075256901968	3.0186225793967	3.10647573632174	1.36476611220014	2.44540993001614	3.85679300057003	0	0.286565340330172	1.49181070349048	2.74291206691751	2.46441902441046	3.32466289117596	2.45096158284462	3.56038214528768	4.08467078879518	2.43218425228066	3.16045185885458
HDAC1	1.23426614088206	1.62363251310386	3.51018822515254	1.31469732367015	1.93169901535238	1.14147263238906	3.42026353669492	2.47707017489342	2.65919201828051	2.86218032777944	3.05025005288885	0.99332086923536	2.0580236896246	2.20940180660667	2.19050834859001	2.85378728940153	3.03202643125478	2.42261728627752	3.37262357247127	2.93602003168416	2.25489481007137	3.80126701561382
RAB33B	2.82512905500261	1.09448155205397	3.0595044752105	1.65363422172623	2.56977078989154	1.98003717939842	0.678371705830836	3.6312143771514	1.83185162280436	2.43023002779373	3.18473079085509	1.1988788550424	2.55534301406176	2.77592813871208	2.607	3.46142168869526	2.38206135677795	2.92511265117504	5.20909956590172	2.99740444043976	1.49343035879524	2.65399201040302
PRKAR1A	5.25538563860863	2.73916040443876	6.03484047751522	3.81877512493841	5.07828594936149	4.69680667844975	5.58574518270353	5.93073336317754	4.69873130849277	5.75845258049379	4.67515414711951	4.2176248005717	4.96103814385465	5.82083957112627	5.47777313783558	6.33766113184421	5.59011118295173	5.45864518147247	4.19185043108001	6.06675100705547	4.08744315767232	6.49372347388652
DAPK2	1.82218186478015	1.32988005916599	1.07075292222965	0.351911249960253	0.230490006269671	0.153405493539229	1.67862149218088	0.592174630644768	0.306031036507688	0.597500433550341	2.17213443195968	0	0	0.220039175229668	0.12775033994279	1.50184462391749	0.50115630422315	0.615304656396204	3.03530463086979	1.50058138505733	0.328049944052378	2.65399201040302
ERBB2	0.420244280243109	1.53220332857513	1.4393223312966	0.277984981180164	1.53881973604596	0.258622033936622	1.32240774613685	1.89015845031989	0.869521248336595	0.751998090882185	1.38877794739505	0.465778473261266	1.06947179110544	0.454935721856497	0.760787153316775	2.6442865746214	0.236346971334664	1.69327600586146	0.782256359399897	2.73444425829098	1.13190030492773	1.61296716650779
LAMP1	3.62388591871263	2.07617005498134	3.6290227255081	2.33878201458926	3.14385211780476	3.88474763804868	2.78727987455306	4.93835971567145	2.71217614723322	3.11092796194051	1.88659422277637	2.40416815456635	2.87348044154205	3.15521982685507	3.81775563495426	4.72936273063105	4.71245966893151	3.74910793923369	2.75671341478106	4.92786796909116	2.28879218641408	4.10234813067636
MAPT	0.225370025361907	0	0	0	0	0	0	0.29344497505739	0	0	0.344557308823652	0.592715983657586	0.804955661814698	0.0582351669706525	0	0.166248039137413	0	0.802924439044275	0.782256359399897	0.221968975343628	0	0.371965498563655
PEA15	4.60482059003542	4.50850028828137	5.70019531961073	3.70348958171374	5.72000916048071	4.12632319816265	4.51172620039888	6.16984568628482	4.62004688593439	5.22170563577706	4.84726603254078	5.14349225825157	5.61311121939895	4.48136968281317	5.5249531013108	6.71507248685887	4.99878473607479	6.4701148533396	4.19185043108001	6.57700873342207	3.84698233690717	6.35027498102134
OPTN	3.80930468595125	3.33383966511703	4.35351276418881	2.28318203927515	4.4310520682271	3.20006409171788	3.73409358617359	4.3423883560079	3.22486333312081	3.88161410246451	3.18473079085509	2.56764440739634	3.30410387361618	3.77906140764614	4.15419754942335	5.26663183764536	3.54601334330723	4.68253393834365	5.06142345726959	5.57703977549759	2.22893865651483	4.65061556586684
SESN2	2.60224585320514	1.94050817529527	1.50294947316094	0.594549000273472	0.683756434560031	1.62084288358721	0.263167658288903	0.592174630644768	1.09904310111847	0.650859264354826	1.38877794739505	0.517901205621489	1.39288008920331	0.410916796155372	0.187619509802044	1.97499668637013	1.34637218438484	1.54338364616915	0	2.45700474374775	2.03286	2.2700777274395
CCL2	6.15313608669647	4.07853182106056	4.31857429605509	4.37295336799933	7.64885915939879	4.95210929486967	5.15458221920656	6.25433203308724	5.43360263649677	7.25997415924779	4.95156466468596	2.64585	2.11767547746672	4.5815655318629	8.12123244564004	7.13547221829986	6.99035324080749	4.82470201320111	1.28666655830673	7.30235381722056	5.68160419753158	7.2242711433587
DEPTOR	2.07466438785214	2.07617005498134	1.22964414588003	0.634593743362275	0.519122586837413	0.0787407872428863	1.0004	1.08937366565797	1.79957206088613	1.24381977455307	2.48180060356963	0.139622245888906	0.178669751351338	0.656888281952412	0.720821764637927	1.97499668637013	0.824857145180819	0.888312942459784	3.94451843210975	3.3431001822669	0.843432964045234	2.65399201040302
CASP8	2.47640256933295	1.86757273530376	2.22293777848661	1.52105160641431	2.01134674850242	1.71012080741015	2.9075833740142	1.86804211620053	2.13323249780004	2.38370779911185	3.5595471035699	0.383883854252076	0.337630680187356	1.86244878421838	2.5960003954696	2.18331351269824	2.88912664442326	2.17326100924642	4.40292128038961	3.69770140999127	1.56433837884546	3.83138698260908
MAP1LC3A	1.12666856456334	1.86757273530376	0.984223504755977	0.252476428382425	0.282785782183724	0	0	0.154170520605452	0	0.155775927602226	2.08308928462336	0.105962933466762	1.12866164232097	0.114210561892648	0.454549256476659	0.793120418476175	0.0831593788759371	0.145842145291785	3.94451843210975	0.87312135812539	0	3.25237424869446
WDR45	1.23426614088206	1.09448155205397	0.45084765170348	0	0.0611655979911994	0.18933706481119	0	0.745615833674885	0.51926015272065	0.296358993805171	1.05592111359836	0.266916355993346	0.178669751351338	0.270177890185683	0.0652887414215029	0.450389562678745	0	0.145842145291785	0.782256359399897	0.735779632045064	0.51149409588335	1.30484599411826
SH3GLB1	3.49999897998251	3.03397518371461	4.98607137801498	2.70127293150726	4.35370758327576	3.26042709914457	4.31545569905524	4.42802566657953	3.85883536416756	4.90776777767133	3.88340831711027	2.74212079705162	3.43883004281766	4.28806959625132	4.23799264351349	5.67801713718109	4.21898266533461	4.34770001475575	4.30124245966436	5.90397335594591	3.10479399996324	5.25014501293364
WDR45B	2.60224585320514	2.36820926625142	2.33207033368871	0.999098700535236	2.31741042008241	2.35700169846393	1.88810860940521	2.52025347503813	2.23329369303514	2.12552153314226	0.855418794398485	1.18282441957707	2.69895725315102	1.8293871828581	2.14593174261307	2.72645501009594	2.38206135677795	2.75367292410306	3.37262357247127	3.95142116159842	2.14814483152224	2.2700777274395
STX17	2.60224585320514	2.13949894373483	3.41416284251139	1.11686447685615	2.05710673362365	0.902641498168004	2.5367144464626	2.41740511949045	1.62636113348138	2.79266212265496	2.95308499016742	0.878401428608347	1.84512832135401	2.63953214645224	2.0362289200808	3.41261554834923	2.74334136773288	2.45096158284462	1.28666655830673	3.66023271532438	1.43408266107597	3.25237424869446
TECPR2	1.51593828418611	1.86757273530376	1.62235765620111	0.673556921810759	1.22808513022127	0.589631875963734	2.00059953914895	1.01080471956844	1.01719126607594	1.49790856840722	2.33526012423357	0.878401428608347	1.18551849719289	0.618696247706281	0.945522674567005	1.73144021556186	1.31230730413316	2.03030515008859	2.41113097525169	1.93640723935707	0.820441508656152	2.58495047833261
ARSA	3.49999897998251	0	1.97627008585299	0	0.933176161549583	2.56276444116927	0	1.45844259015062	0	2.35183806760778	0	0.817316053723406	1.36853223817308	1.35911041947567	2.49298947955225	1.50184462391749	2.90063573133593	0.399585515015445	0	2.66046711511229	2.00254001032032	2.90120934980885
CAMKK2	1.59880570726542	1.09448155205397	2.02042250671163	0.95233421120263	1.68200033846008	0.742567033664611	2.20225946158717	1.62595324479554	1.2970122265526	1.92353144724753	0.855418794398485	0.172514128468915	0.611039322833576	0.930706064277438	1.07797017189933	1.92946416736384	1.50558409175815	1.59509758703285	2.75671341478106	2.5000575902761	0.9741805455358	2.2700777274395
TRIM27	2.56150569257779	1.09448155205397	2.46581734110391	1.53169423379231	1.94798422193799	0.790143234992547	1.4859407331219	2.37097905968583	1.31995222841149	2.19901246037027	1.2319278544636	1.30651957979561	1.55269682676523	1.63262022849307	2.50480514076972	2.99308996389318	3.15244343350733	2.63515960424227	0.782256359399897	3.11285310927171	1.52221311270145	2.17931245773364
MAPK3	1.75149748646119	2.31434025740319	2.70102701730367	0.654206864467492	1.96408765038948	0.0399075256901968	2.35113988075613	4.41664290070872	0.558369245261375	1.49790856840722	1.53023512129212	2.25090561429045	2.30894138374416	1.2129563179525	2.34309524414654	2.99308996389318	2.65095905743164	1.25271343107832	0	3.41234915474204	0.79707770894163	2.95691870924498
TECPR1	1.33439294289053	1.4345855132044	1.78476389860517	0.802193786134557	0.83151258846275	0.0399075256901968	2.00059953914895	1.19974385278752	1.07227184631683	0.977591483677586	1.9881844995534	1.37876792811254	2.04271723132586	0.454935721856497	0.50248226820864	1.3019602307245	1.27741859328864	2.27188771318609	3.15672085152468	2.31955519492716	0.295073006810275	1.74541704880439
SAR1A	5.2033709552795	3.8131837885636	5.2122932791484	3.61368020492509	5.33511456199392	3.43519851406807	3.74490078953211	5.15705802367771	4.62004688593439	5.12602843731661	4.73483549634171	3.77096333684101	4.43954639804021	4.67525234210702	5.63924699388552	6.75314107068144	5.47164742913571	5.70212057383846	4.89688900063161	6.72271160637609	4.26822766935216	6.89765322633392
EI24	3.18835324873516	2.31434025740319	3.54082703796272	1.4100705240888	3.6159069371473	1.84012456672754	2.20225946158717	2.47707017489342	1.09904310111847	3.65226760511656	2.95308499016742	2.59216356927583	2.99774555126754	3.12147529346226	3.20795370604151	4.05601621790452	2.94577534306103	2.10355303292888	4.24758302534717	3.73422	2.30544681045439	4.35131529124531
TM9SF1	4.12105474831394	2.2583815455382	3.23838814343939	3.36859496794259	3.51020265538569	2.71226336670357	4.5553541768259	4.1357729682615	0.704994354168271	1.83408975435403	0.344557308823652	1.71649676657004	3.25845648616627	3.05152188590284	2.97297933150505	4.48374280465855	3.60348356253294	2.92511265117504	0.782256359399897	4.27020536066412	2.43218425228066	2.08245113967297
TRIM21	4.67334007810935	2.77947905662635	3.41416284251139	1.68257421611117	2.17247972729667	3.04200785827772	1.0004	4.21676026557204	3.02995160218726	2.66879283391819	2.95308499016742	0.956022327154875	1.44037668736956	3.46606299139213	3.67864129071735	3.89951871152006	4.20975981432593	4.05635069447316	2.90272326015198	3.8216713169876	2.10122394010744	1.86672299802956
DDIT3	0.420244280243109	2.31434025740319	4.1198258259427	2.56285406822714	1.81224511393002	1.9278179057468	0	1.79958306783296	2.64108921838293	3.17607590124772	4.64436135462893	4.93046425683477	5.6105182037409	1.55384767748506	3.71469754836577	4.13836798550397	3.23658760804954	4.45655	5.51187122608555	5.36633892230414	2.65647065967921	4.17461837612785
IL6	3.01814210875746	0	1.78476389860517	1.01435596683039	0.603786646533981	0.813355633402415	0	0	0	1.13567698994252	2.17213443195968	0.0361926528615719	0.121536916204577	0.0582351669706525	2.14593174261307	2.99308996389318	1.41217992393645	1.82905026573536	0.782256359399897	5.20005394886292	0	4.15092828330934
HSP90AA1	6.09722617892611	4.34349141887125	6.36953159533861	3.7566242709642	6.15298473778821	5.21543708117838	5.72870470713828	6.29944506073035	4.58496535111741	6.37569685719099	5.03702339116094	5.89680436011418	6.39709779229343	6.02261828216607	6.3643171800288	7.0922207256876	5.97604536141529	7.6774419727063	5.18074894608891	6.86947698954761	4.22729743653006	7.00726034906312
TSC2	0.420244280243109	0.813039365496261	1.97627008585299	0.784504542680995	1.25451357943607	0.258622033936622	0.848352219088509	1.86804211620053	1.01719126607594	1.2781380299853	1.88659422277637	0.731624765592512	1.26681112710594	0.930706064277438	0.83754247335897	1.97499668637013	1.67600023179158	2.06739390527963	0	2.22006192883273	0.621992555427633	0.912530396168432
DRAM1	0.745287447541124	1.09448155205397	1.4393223312966	0.920293929556193	1.42708333965175	0.742567033664611	0.585228993324841	1.19974385278752	1.07227184631683	1.81083523665746	1.53023512129212	0.139622245888906	0.0620479086920713	1.47052439879799	2.14593174261307	2.25888915266682	1.77936462621706	1.04527723722037	3.15672085152468	3.58224322653271	0.953195676386773	2.51243810249091
GRID1	1.82218186478015	1.94050817529527	1.37275905307682	0.252476428382425	0.382012445099515	0.0787407872428863	1.13793957692941	0.29344497505739	0.211055282192511	0.597500433550341	1.88659422277637	0.139622245888906	0.386950142369132	0.656888281952412	0.12775033994279	0.450389562678745	0.307243644104042	1.25271343107832	2.75671341478106	0.87312135812539	0.422685760407046	2.17931245773364
DAPK1	1.95393938555546	2.13949894373483	1.4393223312966	0.98367835435305	1.49515806516047	0.880832707803145	1.32240774613685	1.75206964549301	1.64464851416807	2.00775031092728	2.54984246453211	0.465778473261266	1.31856801221265	1.57394769560352	2.09993376768328	2.99308996389318	2.49266277452054	1.78519676403076	3.03530463086979	4.07045865900262	1.63192395125867	2.58495047833261
ITGB4	1.12666856456334	1.09448155205397	1.50294947316094	0.303050337518941	0.474851410880626	1.36215227352721	0.848352219088509	4.57861710232342	1.81580211979331	0.4844703597786	2.17213443195968	1.1988788550424	1.71599125417614	0.6940952901602	0.300383383384535	4.03467222338392	0.724815194989586	1.4897468612527	0	2.77005730625753	0.539922217949562	2.7198798437323
RAC1	3.49999897998251	3.33383966511703	4.31857429605509	2.66789324973273	3.81548516978532	3.43893	2.98255082691102	4.35038705424021	3.74054594036356	4.0249190954943	4.33292643626451	1.3927933551105	1.77275670724617	3.64297572690118	4.02477418113142	4.89249068481307	4.03279356325415	3.31260831407122	3.56038214528768	5.16704075791189	3.01144686623259	4.77980199675902
FOXO1	2.2386937117486	1.94050817529527	3.41416284251139	2.00629902622388	1.91522787985076	1.84012456672754	2.60947756546571	2.82582805443609	2.65016901217146	3.00221062526757	3.71581193771888	0.817316053723406	1.50881244839907	2.47825602410563	2.62876527818917	3.46142168869526	3.56783383414084	2.65965392037632	4.40292128038961	4.43457563764712	2.21137143120851	3.45941850329937
MIR7-3HG	0.225370025361907	3.03397518371461	1.73263375521872	0	0	0	0	0	0	0	2.90193289505959	0	2.68915995157602	0	0	0	0	0	0	0	0	0
KEAP1	4.16250861183235	2.00993312569044	2.29660222183212	1.22573841735855	1.91522787985076	2.15377135768462	2.32256759445564	2.29011959673092	0.669711332070207	2.25177368902493	2.41039015463753	2.0966452068265	2.82956070065172	1.40471358874656	1.22807085629778	2.99308996389318	2.50779289992045	2.84193787702416	0.782256359399897	3.43471268524289	1.64506926610968	2.51243810249091
CLN3	0	0.250024388792399	0.166433992790938	0.444932403091641	0	0.0399075256901968	0	0.592174630644768	0.395138654440732	0.296358993805171	0	0	0	0.270177890185683	0.593819918772773	0.315302800401475	0.617315604866572	0.145842145291785	0	1.11388050269995	0	0
GRID2	2.18606254982948	2.13949894373483	1.22964414588003	0	0.176227046775335	0.0399075256901968	1.20208571090351	1.42853080226532	0.259324575834233	0.155775927602226	2.73660210957022	0.492075217623135	1.18551849719289	0.168095030736179	0.0652887414215029	2.75283642171735	0.307243644104042	1.4897468612527	4.40292128038961	1.66093580046776	0.295073006810275	2.65399201040302
ATF6	2.18606254982948	2.65497670773648	3.03818700447988	1.58376064293099	1.96408765038948	1.52567362121866	2.07099838152629	2.25646268451783	2.15890590364785	2.57528731809865	3.30773783770681	1.18282441957707	1.86266785943477	2.25990515398284	2.7126659745179	3.25543234531767	2.87752500504036	2.75367292410306	4.40292128038961	3.58224322653271	1.40346745983833	3.42031871964175
RAB1A	3.16134301404903	1.79075279222215	3.65726251797249	2.43262649874027	3.38421817415778	2.99202264857524	2.96417100067118	3.9216358583602	3.17540693547029	4.00968140054267	2.61481927989256	2.27382255184748	2.98978604912986	3.53433121314418	3.4894203571943	4.73599010761534	4.06383677640122	4.14576528768694	4.40292128038961	5.59700733834873	2.71374047715692	5.07239449742271
CHMP4B	3.18835324873516	2.00993312569044	2.40049318248617	1.37504025133707	1.75785907783689	0.766551242334013	1.53657664934665	3.12524479429765	1.9832301209445	2.08732279914808	2.41039015463753	1.3503012724275	1.48635930722432	1.53346365904108	2.62876527818917	3.21804871470967	3.12326827576254	2.53279896012163	3.56038214528768	4.19359245685636	1.15045600199813	3.25237424869446
BNIP3L	2.92486099400001	1.4345855132044	2.36668735727795	1.69209329692517	2.71005539583646	2.08867070148624	4.73953723749992	3.35728376495897	4.38193091629184	3.64571110169408	3.05025005288885	2.74758838172907	4.0834358085643	2.06064591753168	2.9121707559251	3.81440622374811	4.06894631913565	3.81601429217732	1.9557867511899	4.65059350331311	1.95054556421297	4.28756290194751
XIST	5.50138146908845	3.48777828191039	7.68009257267196	0.0303361061388905	0.0611655979911994	4.61164856510776	6.75834863362005	6.10749826266463	5.91342518827351	0.155775927602226	5.98447222233673	3.93330227314578	0.43463917077315	0.114210561892648	0.12775033994279	7.96105109593242	0.0831593788759371	6.28963506617638	3.87544120759151	0.58397426666839	3.64260860216299	6.76739124756043
CCR2	2.60224585320514	2.36820926625142	2.90321085706991	1.99864783956299	2.56977078989154	1.94893296477325	0	4.37019190690301	4.03206739510847	3.61918299417417	4.2937772661317	0.616816234007085	0.121536916204577	2.90053542796095	1.16989086464678	2.6442865746214	2.36554555441157	0.615304656396204	5.68333990093376	3.16728820485142	1.80587755163417	3.01055660503633
TUSC1	0	0.463051582262184	0	0	3.40795796057212	4.48003406507647	0.678371705830836	3.09699883841554	1.62636113348138	2.28590547494265	0.622483039227809	2.88788547000518	1.18551849719289	2.59104242180763	2.89431549302123	3.25543234531767	1.34637218438484	2.73073632834417	0	4.47829292390331	0	0
RB1	2.43189128186127	2.2583815455382	3.43061751307346	1.14486287390754	2.34226575202969	2.12622998407741	3.32264751197392	2.90399156942717	1.87895588477011	3.34747564946223	3.05025005288885	0.592715983657586	1.65690045413541	3.27669988740582	3.32587470640888	3.88766291405733	3.21830843604948	2.61024222638858	4.93133134421705	4.38949	1.88557295607468	3.73907229959431
CDKN2A	0.225370025361907	1.86757273530376	2.02042250671163	0.200065034316044	1.62236833684747	0	0	1.5164675797389	2.51753702808793	0.935206946491993	1.9881844995534	0.105962933466762	0.121536916204577	0.961549233910285	1.74889507098883	3.85149949444856	2.26227161859223	1.87160998588544	0.782256359399897	3.88800439148803	1.01525618971323	1.86672299802956
SPNS1	0.225370025361907	0.463051582262184	1.50294947316094	0.0891592118867956	0.230490006269671	0.418540946765084	2.84868524513266	1.36677985682081	1.17649931377885	1.17263263803721	2.08308928462336	0.568206288665638	0.386950142369132	0.168095030736179	0.83754247335897	1.67737519631554	1.20500321826751	1.95313850954565	0.782256359399897	2.58249064518121	0.994864548167931	1.61296716650779
TLR4	3.92623410503029	3.00025372855651	5.63424045207523	4.27183775825214	4.50721030645911	2.56959690853387	5.69566409608431	5.80831914030078	4.50714581088211	5.22390808723926	5.7000203047088	2.03538013233878	1.80939627456255	5.19821361022365	5.74265458537601	6.23379078153402	5.42059780895126	5.62957777300703	4.40292128038961	5.42894784822075	3.96960677207905	6.65819719871461
TARDBP	3.86058192674409	1.94050817529527	4.62775395125837	2.46074365586846	4.04477758646949	4.12863835151262	4.05386252675117	4.45424131562326	4.01459653971157	4.00968140054267	4.58073101939395	3.98745115610239	4.21215615858264	4.2850245018907	3.78421432206848	5.66418445179975	4.74793597604592	5.07285702482405	2.59424513057871	5.90397335594591	3.59259689306184	5.33668937768822
ULK3	0.883922059343425	1.21697661273611	2.58821030375538	0.510962317284351	1.81224511393002	1.94893296477325	3.08816815556711	2.40209516738963	0.109383676680508	1.0187662736128	0	1.56370491323194	3.19756136229067	0.497651231150093	1.43983055508721	2.18331351269824	1.72860794629293	2.68373930125253	0	3.16728820485142	0.452900050090061	1.12198272608394
RB1CC1	2.95662958139006	2.56557467923635	3.65726251797249	0.853996243361068	2.62145238739715	1.85138219993262	3.44698224547244	3.25020574064161	2.8045314265687	3.41842638935231	3.71581193771888	1.69401806023557	2.73749438015708	2.86834490391489	2.88530430350858	4.35188877939603	3.03202643125478	3.56686161667472	3.94451843210975	4.58211950129475	2.10122394010744	4.33037596388622
RAB7A	2.68042919848521	2.13949894373483	3.10121710011236	1.70154998113895	2.65159540108753	2.25048	2.72314427247988	3.0584561749443	2.50757989991232	3.12041687086839	2.95308499016742	1.15016943350626	1.93076837279926	2.41280506222124	2.65020230232258	3.56926489087466	3.5088960371385	2.90476417540733	3.6458280756187	5.10564379973838	2.43974752609578	3.83138698260908
ATP13A2	0.225370025361907	0.813039365496261	1.30297549170125	1.30231984434022	1.02814490692708	0	0.848352219088509	0.745615833674885	0.95992400589671	0.846508794263379	3.77386775575694	1.33585450112396	1.79119280289154	0.656888281952412	0.454549256476659	1.67737519631554	2.03049094243678	2.10355303292888	1.9557867511899	1.99777552068414	0.51149409588335	2.17931245773364
APOL1	1.67717072643104	3.55899632555874	3.97027611468576	1.55274681636575	2.68112148816724	1.04671544776905	4.53058568283821	3.16206588055413	2.8989662554018	2.30267325440531	4.51416424621943	0.105962933466762	0.0620479086920713	2.37893132120799	3.09524507868031	4.2537008306331	1.92172641783681	2.70742917739047	0.782256359399897	5.2947893144673	2.61030058611799	3.29622849295641
ATF4	7.03736477289858	6.64881471129245	6.81090244816811	5.17157844061784	6.82674004544424	6.42648736579666	5.79520079809989	6.89034028016377	5.85474324686225	6.77916350955816	6.47479590309413	7.39499237802154	7.77607002088036	6.34046796469987	6.52886355129014	7.8192408696455	6.5759559489913	7.60519224815598	5.62140261370955	7.27936858145203	5.21715535347988	6.70775083591815
SMCR8	3.24090241207387	2.93034991599015	3.97027611468576	1.15866091208272	3.04889902037195	2.84208262492212	2.48608345229369	4.20798294288089	2.66815894263077	3.04269842555461	4.5643750521346	2.53006616877942	3.25845648616627	2.52029649568812	2.50480514076972	4.2537008306331	3.90719295875101	3.94118137709409	4.78833523936327	4.70680500350346	2.98066826060785	1.46711680179825
CASP3	4.17606603266704	3.00025372855651	4.97489534512759	1.92789743750144	4.31969405454749	1.85138219993262	3.5736218450372	3.58450675397765	3.07784260068528	4.28328021713918	5.37379415932363	2.4179499750067	2.65936240794623	4.24797304592678	3.79387738964663	5.13241450421081	3.88997362841287	4.09278418767071	4.75025638549266	4.80449	3.33717600711014	4.48995220194405
ATG12	3.52139975114203	3.87030156018894	4.77677271861004	2.23840579101214	3.70962450022246	3.57077817936075	2.5367144464626	4.06948130036061	3.10451162930793	4.30840464892858	4.40817497698392	2.70887286151282	3.30410387361618	4.22591194902507	4.17283241987606	5.31612300381217	4.82243769724285	4.42117264708965	3.46955516977928	5.72500975193012	2.94390977897123	5.77670913967817
AKT1	3.2664762231435	2.42013904407016	3.25696119036954	1.23878762861744	3.17877064711051	2.10757256714591	2.92669	3.31703488417568	2.43588670882567	3.21202366504266	2.33526012423357	1.99916683211611	2.68915995157602	2.18347130378168	2.99827549009709	3.77633401960261	3.7054335887348	3.31260831407122	0.782256359399897	4.16712324494087	1.95054556421297	3.97321958212852
CAPN2	3.21486707551962	2.61096809935898	3.12162969663634	1.7387687714456	3.67090383248797	1.24753170038487	2.17054674096086	3.04865744209213	1.93946065694256	3.34747564946223	2.84890027482063	1.1988788550424	1.39288008920331	2.37893132120799	3.23657941613818	4.08745156405014	2.86582931255556	2.90476417540733	0.782256359399897	4.53114002330805	2.57639323042519	3.94594666950837
PARP1	3.47827596615369	1.94050817529527	3.6290227255081	1.72027939472136	2.32989161260432	2.40363122671208	2.96417100067118	3.56401682093193	2.2572610195195	2.6161053655466	2.08308928462336	2.82203539568354	3.08998409251124	2.62033138208225	2.83938424017093	3.4290684014708	3.37503752333091	3.11421590439221	0.782256359399897	3.71607704804951	1.98196654531964	4.47094409569204
DNAJB1	2.18606254982948	1.86757273530376	1.62235765620111	1.63401326093411	2.07204310739551	1.0853683183128	1.63280974561856	3.31703488417568	1.89432162596696	2.36786093351807	2.33526012423357	2.80115391860739	3.50175116508427	1.70731349380553	2.82059899559958	3.72395593259002	3.0109422468448	3.06004116505213	3.80288945865033	3.6411270179577	1.95054556421297	4.68401276260335
ATIC	2.33852407412024	2.42013904407016	2.10486933658156	1.53169423379231	2.13028864182926	0.813355633402415	1.63280974561856	2.57589125726206	0.900289241527382	1.71387713528258	2.67699532661109	1.3503012724275	1.5309214923546	2.07482109548741	2.24787900301881	2.99308996389318	2.07180015503096	1.87160998588544	4.30124245966436	3.14032738178414	0.452900050090061	3.20714504291603
MAPK8IP1	0.420244280243109	1.32988005916599	1.37275905307682	0	0.176227046775335	0	0	0.0791436690282862	0	0.0799894440222972	0	1.18282441957707	1.09937024523984	0.0582351669706525	0.187619509802044	0.68767164423239	0.439370091564609	1.59509758703285	0	0.998517394955347	0	0.371965498563655
USP10	2.33852407412024	2.07617005498134	2.58821030375538	1.4100705240888	2.08682642655334	0.924125514970249	2.13812122686306	2.09446158951162	1.90952543414251	1.7387343652825	3.74513185670192	1.44757006632451	2.37153835222332	1.77832924922563	1.72888536559047	3.23686161387934	2.78119188176084	2.70742917739047	2.59424513057871	4.51023290479768	1.32396046077323	2.65399201040302
SPHK1	1.23426614088206	1.21697661273611	0.166433992790938	0.999098700535236	1.94798422193799	1.34632497828864	0	1.9333992685271	0	1.7387343652825	2.17213443195968	1.3927933551105	2.17495843593133	0.800283636873578	1.07797017189933	2.29524238489902	1.20500321826751	1.54338364616915	2.20134928995567	2.11319565504785	0.567800975221973	3.11219674512962
HSP90AB1	8.07953187442472	6.21026624020755	8.82282071347823	5.92341794213475	8.30310326638688	7.20561265627041	7.89985073861502	8.63659333521271	6.83527468402278	8.3271927970902	7.17774612258911	7.34559735850068	7.91940572349353	8.02949621513496	8.49041823158354	9.5185586093417	8.24070998964089	8.4265311974455	6.58520365641359	9.14932332633184	6.60494647742437	9.33011159466835
HSPA5	8.05038395465206	6.04231461655619	7.88279067287225	5.78181999008009	7.90752376132206	6.95179560771461	6.33885724995161	7.90408161965187	5.88101209310304	8.11752896943742	2.90193289505959	5.91817472146945	6.7823488832215	7.59486348069641	7.82689918186706	9.26525413463871	7.81752300204119	7.78781226706159	5.31723899508039	9.27896806241499	6.01477151748131	8.64744403555408
EDEM1	2.07466438785214	1.32988005916599	2.80565787779637	1.60407221918439	3.06392016953652	2.54900165968419	2.98255082691102	3.16206588055413	3.34155958254969	2.98153250249568	3.98521544235438	1.44757006632451	1.89711990316188	2.29665528597566	3.31249159666579	4.30808444455513	4.40826053813739	3.31260831407122	3.72649505590246	5.61670230945025	2.62364349400573	3.99998647480584
MALAT1	11.8408220916612	9.53309301218192	13.7841083693458	10.5870920236465	12.4286626529162	11.8382771294577	12.2135083182101	12.3315222402862	12.5385922260838	12.7063308975566	12.3400540001558	9.38953328039456	11.1148551036351	12.159233124808	12.2984917730895	14.2847122485063	12.4711141644442	12.4097628674837	10.0642717072445	14.6373536439603	11.222701216912	12.7252641088478
MAPK1	2.92486099400001	2.20016443580088	3.10121710011236	1.85349766891378	2.71005539583646	1.80581479772117	3.21794411816421	2.93623589785089	2.82872593866171	2.94994875869135	3.42107604827943	1.56370491323194	2.27003660099283	2.69564720756304	2.53968236738737	3.59865241833806	3.29880024293724	3.07832638111091	3.46955516977928	4.43457563764712	2.35428727299607	3.83138698260908
MAP2K7	1.82218186478015	0.648632626037639	0.984223504755977	1.55274681636575	0.644325568620177	2.18969393044266	1.88810860940521	1.57224876714199	0.437710103956914	1.34441850710888	0.855418794398485	0.878401428608347	1.57414837591339	1.44891931511955	0.720821764637927	1.88244764506405	1.72860794629293	1.99223770293508	0.782256359399897	2.16761806809802	1.97156873650856	1.74541704880439
IGF1	1.82218186478015	2.36820926625142	1.50294947316094	0.853996243361068	0.683756434560031	1.04671544776905	1.4334627408756	0.479991797547595	0.306031036507688	1.68858410246735	2.08308928462336	0.355518962238211	1.03894058422325	2.47825602410563	1.28399527354402	1.22866497466916	1.00626287112782	1.95313850954565	3.2687072428033	1.41318400478516	0.539922217949562	3.45941850329937
ERO1L	2.47640256933295	2.56557467923635	3.21957286799007	1.60407221918439	3.18565406772088	2.13546898426952	2.35113988075613	3.14377280469705	2.59481276865551	3.12984377682963	2.54984246453211	2.66908967152831	4.11304920354556	2.9780029579479	2.85792802389219	3.83924073385261	3.59642374255278	3.59253288929006	4.54314784956965	4.96675439302715	1.47882073951234	3.64044434331222
PIM2	0	0	1.83507588472049	1.02945356651775	0	0.0399075256901968	0	2.16871609674018	1.20142071149661	2.00775031092728	4.70530341167825	0.858325651462732	1.82737291961593	1.16075184714131	1.95242605956482	1.88244764506405	3.56059694542967	1.31572160198104	0.782256359399897	3.05628328429808	1.7582793718975	3.60601087419224
KLHL24	3.52139975114203	1.70961118060397	3.47888458493503	2.06609020626639	3.04132938642517	2.85332504871551	3.21794411816421	3.90000044006233	3.00185419048521	3.74106098149485	3.52616	4.54098485149157	5.24970999041109	3.5136675728927	3.29898317562356	4.28114887698339	3.21830843604948	4.60267111398612	4.24758302534717	5.25763828559093	2.07232100112515	4.61642689346499
DAP	2.56150569257779	3.03397518371461	3.60021910299679	2.05137311426207	2.97929852254725	1.71012080741015	3.0538143852583	1.82276557879916	2.65016901217146	3.12984377682963	1.88659422277637	0.465778473261266	0.840796504203905	2.04633007837545	2.67133	4.4599206823802	3.21830843604948	2.63515960424227	3.80288945865033	4.66957506425947	2.00254001032032	3.73907229959431
HMOX1	5.05717808225573	3.36066398301245	1.6785491038919	3.83605159610789	5.85242927723539	5.57675940530769	0.137576208433008	5.2195285467704	2.72082069474586	5.93014222119439	4.31348464177891	1.97139756605955	2.73749438015708	2.62996370679677	5.80967800929455	5.15731600185122	7.60840479877514	4.35521796088642	4.0734782002708	7.35460337769036	3.70670324691514	3.88980362861763
MAPK9	1.59880570726542	1.79075279222215	2.06326371066699	1.36317189285936	1.64252078359563	1.8955543170799	1.9640685399131	2.09446158951162	1.55080144473683	1.76317055634039	2.67699532661109	1.42044	1.94730281343955	1.59377151844589	1.68801361685255	2.94813385091048	2.22613611970488	2.68373930125253	3.6458280756187	3.43471268524289	0.773329305938273	2.2700777274395
P4HB	5.02007244344477	5.14728039344521	5.05136828572055	3.81005868178842	5.76206333380454	3.94115696847862	4.51804012738559	5.32679721469073	3.57401296512689	5.23705265109661	3.14128197258301	3.39596203976867	3.93796480976028	4.08245006870779	5.33450305494608	7.09480114326115	5.68800472516915	5.61712458216712	3.72649505590246	7.18358062091834	4.40007223057878	5.82241607058751
CXCR4	6.38387021877061	2.89408540363242	6.11338416057494	5.41591204494333	4.93857815739953	4.27376540674481	4.02755036361008	6.85352834256037	6.05089518144878	6.04296687592295	4.61289696206453	3.1580295284643	3.56740047912913	5.54858241514197	6.67589618708772	5.24820563175494	6.38329207393097	5.86633485610268	2.90272326015198	6.7740416176154	5.12164178586316	6.75565877649289
BAX	0.591900707782277	2.00993312569044	2.29660222183212	0.303050337518941	1.79434327429965	1.46833280585163	1.20208571090351	3.23300329580575	1.36476611220014	2.54741924172467	1.2319278544636	0.592715983657586	0.804955661814698	1.07872	0.548873801102534	2.46441902441046	1.59330696838414	1.87160998588544	2.59424513057871	3.29501579407041	0.866063757136025	1.86672299802956
NUPR1	4.67334007810935	4.42200013363994	2.9496202676006	3.02879130732767	3.64616482901037	5.87101319899204	0.378696123376101	5.83706667029087	3.53042241632361	2.65580025599436	5.58311182605972	2.89775469103205	3.17667808830405	2.74079804507242	4.21659790994867	4.14833913094354	5.38006165253019	2.20689	3.80288945865033	6.46738669296203	3.35328440036828	4.86962526691076
SIRT2	2.47640256933295	1.4345855132044	2.02042250671163	1.32696951414593	1.58119875481108	0.616273598348698	0	1.77602194748617	1.53127657512191	1.76317055634039	2.67699532661109	1.09975780705931	1.24021931514973	2.07482109548741	1.55795487532996	2.01913602326605	1.31230730413316	0.712162350956724	0	2.31955519492716	0.724626534478093	1.97861558289402
TNF	0	2.13949894373483	0	0	0	0	0	2.46238	2.86036677346841	2.65580025599436	4.59690363427908	0.0361926528615719	0	0.899189071160329	0.454549256476659	0.315302800401475	3.23658760804954	0	0	2.58249064518121	1.96109544413131	1.12198272608394
CAPNS1	3.45622085675145	4.01240575772585	5.32220399361198	2.57319383403771	4.45403957842162	3.56052573367777	3.64459158983371	5.15249060240567	4.03899692500425	4.87170134531741	4.00958299689447	2.69195707468167	3.76687842315009	3.66187942195402	4.36009769324526	5.65021785241437	4.56836302436791	4.59634073393179	4.19185043108001	4.8716036218519	3.76807107252493	5.19329389630765
LAMP2	2.82512905500261	2.42013904407016	3.88925517397805	3.27034324886642	4.32593827772371	3.49384	2.23329005380352	5.10600301504432	3.81913198424773	4.34933018843954	4.40817497698392	2.55522676771111	3.83510261404712	4.2035082573408	4.40176910212046	5.11217913837287	4.44015752130705	3.91089288029145	4.30124245966436	5.74304297871605	2.68856746206104	5.07239449742271
MAP1LC3B	2.07466438785214	2.56557467923635	3.43061751307346	3.21858864357211	3.88902	1.26447423050406	3.18657805866477	3.58450675397765	3.09789044759483	3.77750370879406	3.00248537157049	2.79059873648681	3.83510261404712	3.04433631063251	3.25768	4.35188877939603	4.25977105319998	4.91902919318176	4.13387802127261	4.95906050805115	2.6035825688193	3.97321958212852
HSPB8	2.33852407412024	1.4345855132044	1.15238486509503	0.226508723709526	1.08815305142804	0	0.378696123376101	2.43255430616988	0.211055282192511	0.800027226709525	2.41039015463753	0.796365658151639	1.12866164232097	0.656888281952412	0.548873801102534	2.43213364140081	0.50115630422315	1.69327600586146	2.20134928995567	2.77005730625753	0.360289912873919	1.97861558289402
EVA1A	1.59880570726542	2.36820926625142	1.56388860100218	0.303050337518941	1.35563668998669	0.448502510806977	1.72302318014758	0.29344497505739	1.01719126607594	0.70231477689609	2.95308499016742	0.0714995227758471	0.0620479086920713	0.454935721856497	0.637407975625178	3.9112778738512	0.307243644104042	1.11779	2.75671341478106	2.58249064518121	0.699644398985852	2.51243810249091
HMGB1	2.95662958139006	2.36820926625142	3.61469279663812	1.42156078121779	2.89781020439258	2.06951789644924	3.08816815556711	3.34932331817303	2.46704960312133	3.05264529477999	3.52616	1.99916683211611	2.68915995157602	3.25818589717762	2.99827549009709	3.72395593259002	3.0109422468448	3.16642973651575	4.13387802127261	3.78732486282941	1.92921150314114	4.41236929646315
NFE2L2	2.43189128186127	1.86757273530376	2.80565787779637	1.52105160641431	2.26637699847576	1.59428618721564	1.58549543671148	2.43255430616988	2.14612630869308	2.65580025599436	3.05025005288885	0.858325651462732	1.71599125417614	2.29665528597566	2.17580198769636	3.61312470578526	2.71754449393243	2.47875971862336	3.2687072428033	4.6410082411181	1.80587755163417	3.64044434331222
SOD1	5.02007244344477	4.3163428590964	4.97489534512759	2.95163557882775	5.07458240961963	5.10337320548164	4.51172620039888	6.15736194830041	4.67446118763426	5.13775695393914	4.69030753492133	5.45054463488006	5.84035211690981	5.63003716716665	5.38971075948956	6.16669749778826	5.10458011659735	5.78795238580994	2.59424513057871	5.8715530031341	4.35077826450998	6.18515271511626
GNAI3	3.73797064250136	2.61096809935898	3.67117779270529	2.11644896225239	3.84186940938843	2.11693143589944	2.98255082691102	3.57087918379953	3.07784260068528	4.03999753106767	3.74513185670192	1.64798182472276	2.27003660099283	3.75285186495371	3.76469182456566	4.70254451622136	3.93544285429676	4.01897322774562	3.87544120759151	5.05601604465902	2.35428727299607	4.5814083187374
PRKCD	2.13143840745565	2.13949894373483	1.15238486509503	0.692650878856487	0.900077965293907	0.448502510806977	0.137576208433008	0.479991797547595	1.15113984044933	1.87950362110132	1.7773046811936	0	0.178669751351338	0.899189071160329	1.43983055508721	1.50184462391749	2.6094809169062	1.04527723722037	1.65967601196414	3.16728820485142	1.40346745983833	2.95691870924498
FKBP1B	2.33852407412024	2.20016443580088	1.37275905307682	0.489286406456287	2.15855267929876	0	1.53657664934665	1.01080471956844	0.930414732136262	1.17263263803721	2.73660210957022	1.21475659978469	0.233625966346596	1.3120185623475	1.16989086464678	1.3019602307245	1.04826158711522	0.802924439044275	4.54314784956965	2.5000575902761	0.648343636417488	2.43608735377547
GABARAP	5.69744563665777	4.32998099806373	5.57255849124121	6.1000591196442	5.93236051336184	6.08521875121665	4.59770145116331	6.74470340324197	6.17167671832975	7.07043352402616	5.78717177164931	4.51236417350879	5.21428415603255	5.66676471480794	6.22751075116707	6.16424262981497	6.53961074531734	6.51275579959754	3.15672085152468	7.1819290184003	5.42767132496037	6.91181823870825
IFNG	0.883922059343425	1.4345855132044	0	0	0	0	0	2.37097905968583	2.82070610034279	0.227779168958054	0	0	0	0.618696247706281	1.41499909532708	0.68767164423239	2.3319356800041	2.47875971862336	0.782256359399897	0.998517394955347	0	0
ATG5	2.07466438785214	2.13949894373483	3.0595044752105	1.38681177064332	1.94798422193799	0.616273598348698	1.4859407331219	1.97538168766112	2.45673658380269	2.41488870409381	2.84890027482063	1.04752068322353	1.59528562784867	2.03187075843622	1.88169234583508	3.44533573587626	2.5811511410885	2.23975551522299	4.78833523936327	3.58224322653271	1.35629092926594	3.45941850329937
PINK1	4.07837443772715	2.20016443580088	4.78319389991749	1.28983525386606	2.71957250111131	2.46354829957723	3.85872521330245	3.85573121076894	3.29600742132315	3.65879444646235	3.22690925143881	3.52891201700805	3.67555482142021	3.37734828880117	3.39098905419896	4.04538369207915	3.57503460207568	3.84833876626129	0.782256359399897	4.59210273655303	1.67100593615306	3.99998647480584
SQSTM1	2.9877136607537	3.03397518371461	3.57082867632757	2.90328049817132	3.70004132445687	3.87098538472147	2.9075833740142	4.96204405774911	3.29021092598605	3.93098107451998	3.93520972548337	3.1580295284643	3.90024567988376	2.77592813871208	3.47747749472817	4.29018339215356	4.52067881747208	3.71445403419661	2.20134928995567	5.8715530031341	2.78672675926606	3.7705047841458
MCL1	7.33346891020236	5.47031016432191	7.67492216658895	6.71245953892171	7.86151935294114	6.57605840315562	7.95382848261423	8.34814171307887	7.84336477851218	8.83234645129655	8.33219638393591	6.57556113006302	7.37253282575026	6.98639092310234	8.17698911532182	8.84622008045495	8.66056083387709	8.34581020917849	6.41309932574338	9.89084350518632	6.8942810399515	8.82260329570186
TP53INP2	3.41107261606395	1.94050817529527	3.41416284251139	1.87872631309312	1.30596095868452	0.0399075256901968	2.86858632306094	2.13206651886439	3.74054594036356	2.70708293332868	2.84890027482063	1.60042801966238	1.8799967196565	1.59377151844589	1.19927412082778	3.30975194023606	2.31483248492531	3.78294893666235	0.782256359399897	3.08484545046776	1.09405720742294	1.46711680179825
BIRC5	1.59880570726542	1.70961118060397	1.22964414588003	0.748461773156327	1.25451357943607	0.0399075256901968	0	2.46238	0	2.73205649183473	1.05592111359836	0.236130229677814	0.233625966346596	1.72539783505955	0.404968795426921	2.18331351269824	2.15103096421354	1.54338364616915	0	1.11388050269995	1.80587755163417	1.46711680179825
DRAM2	1.75149748646119	2.56557467923635	3.65726251797249	3.1338112735639	3.74267302592153	1.17769891862978	3.43368474400273	4.35038705424021	2.39326061678075	3.69734730490672	5.12886759850146	1.60042801966238	2.69895725315102	4.16427347124797	4.26255865347821	4.30808444455513	4.46362582093343	2.75367292410306	3.6458280756187	4.83843911223244	2.75069511815157	4.47094409569204
RELA	0.745287447541124	0.250024388792399	3.76499858352987	1.72027939472136	2.89781020439258	2.05010739939217	0.76586393595538	3.30061557227745	2.08047303867743	2.82783991326482	2.54984246453211	1.69401806023557	2.11767547746672	2.13016877186514	2.7126659745179	3.49306531974157	3.30747274226434	2.13882799790669	4.45119382550987	4.12648597384559	2.75069511815157	3.86089095640373
EIF2AK2	2.82512905500261	3.03397518371461	3.98148784950869	2.16510902209224	3.35398332792849	2.2589621682049	3.98260140607601	4.0791400831532	3.31896327946611	3.44887364800456	4.10313484561168	1.47419774443852	2.04271723132586	3.27669988740582	3.35227414328106	5.0010204859337	3.92420918897552	3.26550883972272	3.15672085152468	4.92786796909116	2.50608984767863	4.50871312175767
PTK6	1.01039483787085	2.2583815455382	0.315638184343434	0	0.0611655979911994	0.18933706481119	0.137576208433008	0.839533545179389	0.479061265798489	0.0799894440222972	0.855418794398485	0	0	0.0582351669706525	0	0	0.236346971334664	0.145842145291785	1.28666655830673	0.87312135812539	0.117834850005947	0.371965498563655
LRRK2	2.68042919848521	2.13949894373483	2.43352495888075	0.252476428382425	1.05846095760585	1.42378021735835	2.94555399189127	2.43255430616988	2.97319867626463	2.54741924172467	3.30773783770681	0.236130229677814	0.9432675870073	1.53346365904108	2.21947883440078	2.99308996389318	2.07180015503096	2.96496831460665	4.93133134421705	3.19375441800087	0.621992555427633	3.42031871964175
RGS19	3.04794201246381	1.53220332857513	3.21957286799007	1.61412	0.644325568620177	2.58990228238044	0	2.85985	0.596446075930624	2.31924838660291	3.05025005288885	0	0	1.3357566265068	2.36918425598809	2.06196490878939	2.7044709913264	3.54072526204963	0.782256359399897	3.9972188645189	0.191362927743425	0.371965498563655
NAMPT	6.54666531370901	3.09914179407045	4.94083820323037	4.58451286693438	4.79966612058759	3.80303510455822	6.63886514415594	4.9034476060257	6.34314301050881	7.11264633077662	6.35153341592789	2.6976177366736	4.52188601371363	4.47068848251298	5.08779603855919	5.51418283351394	6.10848929219821	6.96741223922816	4.86160424135755	8.32347200349193	4.71412795086683	6.86889901255243
BAG1	1.95393938555546	2.56557467923635	2.72790469369519	2.46630192219031	2.42603457476942	3.16440201274778	4.06252767614587	4.28094132120998	3.7234416208995	3.83626767626535	3.59218350018199	3.75204650243998	3.72433956002103	2.95519631666265	2.41998821513402	3.65569037207552	3.45527327195714	3.71445403419661	1.28666655830673	4.16712324494087	2.0127177586339	4.47094409569204
TSC1	2.51958155840417	2.20016443580088	3.21957286799007	1.18586729321445	1.99576509470345	1.23038783609122	0.926378103846722	2.3230091873043	1.6805422071423	1.94505153951336	1.88659422277637	1.24599728049786	2.20276897455062	1.8786997365965	2.16094416974611	3.41261554834923	2.84214958056555	3.20021781612448	1.65967601196414	4.01216729270673	2.26344411314734	2.95691870924498
NLRC4	2.89237707110716	2.07617005498134	0.688319295289321	0.766595711803534	0.429178584989876	0.18933706481119	1.26350073559056	0.479991797547595	0.161114936952341	0.891539418038652	1.2319278544636	0.105962933466762	0.0620479086920713	1.16075184714131	1.22807085629778	1.15144575332644	2.00938414072387	1.54338364616915	2.75671341478106	1.50058138505733	0.648343636417488	1.61296716650779
HGS	1.82218186478015	1.09448155205397	2.02042250671163	1.21257009751125	2.46049816796136	0.292055422440253	1.20208571090351	3.06818880387824	1.6805422071423	1.81083523665746	0.344557308823652	1.36460481065038	2.2960893417881	0.961549233910285	1.33783250088526	3.30975194023606	2.66452426775619	2.92511265117504	0.782256359399897	3.43471268524289	1.85195537330984	2.84326207974564
RAF1	2.01556430490419	2.31434025740319	2.55857167337982	1.35120508867728	2.01134674850242	1.56723146126002	2.74484115085047	2.41740511949045	2.34933664288332	2.26894051735204	3.34651502027967	1.36460481065038	2.20276897455062	1.7609003362738	1.68801361685255	3.14024351174343	2.86582931255556	3.18342268913615	4.67094401661705	3.9972188645189	1.88557295607468	3.38012966759302
IKBKB	2.56150569257779	1.79075279222215	3.41416284251139	1.7387687714456	1.64252078359563	1.42378021735835	3.33700359619141	2.3230091873043	2.05335168233301	2.38370779911185	2.95308499016742	0.956022327154875	1.65690045413541	2.24744409179965	2.06843294087827	2.92511930940446	2.69127793423905	2.86318542578335	2.59424513057871	4.11268180587922	1.73387813385876	3.42031871964175
ATG4C	2.95662958139006	2.13949894373483	3.14175750149847	0.904002937621181	2.42603457476942	0.880832707803145	1.4334627408756	2.50600218036045	1.89432162596696	2.92850213714617	3.18473079085509	1.18282441957707	1.26681112710594	2.74079804507242	2.83002219286045	3.52402975960598	2.91205373077991	2.65965392037632	3.72649505590246	3.88800439148803	1.63192395125867	3.83138698260908
FYCO1	1.67717072643104	1.86757273530376	2.43352495888075	0.766595711803534	1.47282150379087	1.28122010046911	1.37900357115655	2.38662100110279	1.83185162280436	1.40778720206982	2.79384356577057	1.77120737475562	2.61865014018414	1.47052439879799	2.0362289200808	2.97078701113758	2.39839022615859	3.29707871457386	2.41113097525169	3.52085344008348	1.56433837884546	3.11219674512962
GAS5	5.71612673284072	4.20233184101957	5.66585835895951	5.35129393347492	5.5207601003936	6.29815903510642	5.8286042859102	5.15933632324221	6.47034144963945	6.19664793823785	5.56678298116732	3.98513863896107	4.60239124419084	5.65972874841947	5.47477252597892	6.30013984594642	5.87318891723612	5.8846334425468	6.11650536921283	6.57449318967852	5.18601485349334	6.26456634531651
SNCA	2.07466438785214	2.31434025740319	1.50294947316094	0.654206864467492	0.429178584989876	1.33032211958678	4.18662196774527	1.45844259015062	2.17157328840504	2.12552153314226	2.95308499016742	0.465778473261266	0.730486851358575	1.40471358874656	1.98653354294173	1.83384711727978	1.50558409175815	1.95313850954565	4.99784325342631	2.80481237980488	0.79707770894163	3.49748650997821
UBC	9.64121450573709	7.83932221393869	9.30175721691984	7.75493892318715	8.74750787496164	8.27457594524283	8.22335008231017	9.17771522674255	8.67336650162146	8.60134379524368	8.11496854706282	8.00846101963947	8.63635503943877	8.44138728064965	8.7304088350396	9.65135473642605	9.19282519915738	9.98723388142173	8.07024172269927	10.3803797818818	7.69830210848305	9.52757758657781
KIAA0226	1.82218186478015	1.70961118060397	1.97627008585299	0.510962317284351	0.722138209536225	1.10431321744217	1.7660990253992	1.42853080226532	1.64464851416807	1.66283971253426	2.67699532661109	0.68679165007163	1.09937024523984	1.07872	1.4642418411025	2.3653110337814	2.24431700291133	2.33408168237916	2.75671341478106	3.4784258810916	1.03536361995303	2.78288954767683
WDFY3	2.51958155840417	2.65497670773648	3.54082703796272	1.95186849387877	2.59066611545041	2.05010739939217	3.43368474400273	2.6029256717291	2.38240435779503	3.03268249980783	2.90193289505959	1.64798182472276	2.61865014018414	2.81867095417334	2.81111384430893	4.17784562593744	3.39958023433809	3.2332326500862	4.54314784956965	4.55174848481359	2.31370257445514	3.73907229959431
FOS	7.63899614507476	4.63474598403555	5.72041194507719	5.71452159963297	7.67355239701336	6.56968259770546	6.59324808650237	7.90984395599333	8.56951398232096	9.15457978924177	8.07943963570126	6.1942450939513	6.57388109123345	3.89943287612888	7.08691064929718	7.61598967939537	8.4803087831104	7.84766676793129	6.97187239148898	10.1864485801551	6.55271652657269	9.60753349001793
BNIP1	1.59880570726542	2.20016443580088	2.22293777848661	0.277984981180164	1.88171049318039	1.81734228610689	1.80792591737221	1.05062398309283	0.930414732136262	1.90168548150583	0.344557308823652	1.47419774443852	1.75408196513157	1.35911041947567	1.41499909532708	2.10355891652652	1.50558409175815	1.54338364616915	0	1.58298535521951	1.11310283463034	2.43608735377547
BECN1	3.16134301404903	3.25023774760438	3.76499858352987	1.4886443988041	3.47691976803464	2.4488007034902	4.76630469724254	4.0201929223903	3.21265726682555	3.70367379587395	4.14773003118037	2.28138134292443	2.89068068068276	3.50322369589131	3.77935840845193	4.68894611612972	3.83104465828571	4.19686945030628	3.56038214528768	4.48901834558259	2.75069511815157	4.48995220194405
VMA21	3.38795736625417	1.21697661273611	3.36364189996092	2.13750455494959	3.42550990629039	3.36231057394289	3.69003654296671	4.96204405774911	3.83115814537502	3.72870592790235	3.49197225932995	3.40982209877286	4.46560657051155	3.84671129963347	3.78421432206848	5.47905885901749	4.06894631913565	4.60267111398612	1.65967601196414	5.24503892835994	1.11310283463034	5.78442823127885
NRG2	2.18606254982948	1.70961118060397	1.30297549170125	0.060047438073776	0.382012445099515	0.258622033936622	1.37900357115655	1.3979856911328	0.0557282600767771	0.424451149337567	1.9881844995534	0.105962933466762	0.651963906607036	0.168095030736179	0.245102896944431	1.43824465237518	0.0831593788759371	1.37609272666559	3.80288945865033	1.41318400478516	0.567800975221973	1.97861558289402
ATG101	4.32953319774947	2.20016443580088	2.70102701730367	2.23189421205306	2.99505806698702	0.766551242334013	3.92674617483012	3.62463372997744	1.38666162471507	3.28133874094153	1.38877794739505	2.51090350563218	2.98178238983913	1.86244878421838	3.53622704674151	3.81440622374811	3.39958023433809	4.0837617085541	4.71114515855587	4.27020536066412	2.31370257445514	4.33037596388622
ATG16L1	2.07466438785214	1.09448155205397	2.7802029314992	3.10202935843875	2.34226575202969	3.35837043163894	2.10495013877055	3.78076417291629	3.46503790030892	2.91765807240889	4.0803094375312	3.04711765762105	3.51290227579225	3.34262150186072	3.50715130061529	2.25888915266682	2.7044709913264	3.3279725270203	0.782256359399897	2.6220056364716	2.7748159217653	1.97861558289402
EIF4EBP1	2.82512905500261	1.32988005916599	0.688319295289321	1.05918289327657	1.2804665874992	0.0399075256901968	0.137576208433008	1.05062398309283	0	0.70231477689609	2.67699532661109	0.517901205621489	0.233625966346596	0.656888281952412	0.548873801102534	0.891383979499823	1.47511637582246	0.511473263925716	0	2.5000575902761	0.452900050090061	1.86672299802956
CFLAR	4.31734968926211	2.93034991599015	4.76384397606097	3.27351708619224	3.84622024955284	2.45619	4.86866842717202	4.26410361016687	4.19913728975097	4.49139684849902	4.44437684346492	1.24599728049786	1.86266785943477	3.73956634719016	4.02887157460213	4.92765330012424	4.39611497927621	4.05635069447316	3.56038214528768	5.76967709298373	3.52665355128109	4.95418234889402
TAX1BP1	3.21486707551962	2.65497670773648	3.90111191511837	1.91169256168332	3.0787865307387	2.54900165968419	3.39304	3.53623621872941	2.63195191758128	3.54361061705401	3.62409790457371	2.71446766687944	3.56740047912913	3.51886129577119	3.5590729681099	4.54540992111845	3.42371240608026	4.19686945030628	3.15672085152468	4.7520307548334	1.78227475099389	4.52723320164502
PEX14	1.67717072643104	1.94050817529527	1.56388860100218	0.303050337518941	1.11724635550791	0.880832707803145	1.4334627408756	1.3979856911328	0.479061265798489	1.13567698994252	1.7773046811936	0.837966563436368	1.61611765958582	0.765748725281956	0.87444118787079	1.56275882852197	1.20500321826751	1.95313850954565	2.90272326015198	2.77005730625753	0.539922217949562	2.58495047833261
CD46	3.98902826165558	2.77947905662635	5.19313229383981	3.3506752407914	3.8199161876653	3.31430341578586	4.27128686736448	4.25561048420602	3.88982965894372	4.61401755534884	4.67515414711951	3.08216138006143	4.15635984471886	4.69603492620887	4.34702974125805	5.17693229328711	4.71245966893151	3.94118137709409	3.94451843210975	5.83838731639856	3.14236012931335	5.1219765117877
GAPDH	7.81936473548923	7.96591712115336	7.91018428202011	6.97573467403473	9.26022968742151	7.59592792062596	6.95963558170298	9.11703359939592	7.70752756189903	8.21707	7.6541536880106	8.94053575387207	9.7614422942715	7.12652184495821	8.26385996009049	9.58131800458298	8.9610124948053	9.41457217812585	6.98832392161251	10.1007608862121	7.38454101130166	9.08651213257527
FUS	4.47921175309801	3.43826827960984	5.20274459680824	3.49633572965694	4.54249	3.9199269501688	4.48619	4.10300786261389	4.81632903804936	4.56273647111898	5.04882879768734	2.50445896880567	3.66059181114874	3.9502955375165	4.35357851341271	5.56717512160243	5.10954762327134	3.86949293984336	1.9557867511899	6.50221587820766	3.7800374947827	5.05972808936762
CASP4	2.33852407412024	3.25023774760438	4.31857429605509	2.43262649874027	3.13676583537078	3.07599480641796	4.42702691655102	3.79841323458392	3.72773674945049	3.81304852138676	4.00958299689447	0.383883854252076	1.03894058422325	3.9387161500307	3.87805042725133	3.56926489087466	4.09922928705914	2.96496831460665	4.30124245966436	4.24511707431907	2.49886734773705	4.50871312175767
PIK3R4	1.82218186478015	2.13949894373483	3.20050896217875	1.21257009751125	1.75785907783689	0.258622033936622	1.07080807988429	1.70293797971737	1.79957206088613	2.36786093351807	3.49197225932995	1.27657577719885	2.24350472412136	1.49181070349048	2.16094416974611	3.05800184148526	1.96622093405329	2.68373930125253	4.01043877029772	2.90431977770091	0.79707770894163	3.20714504291603
EEF2	6.6643658169147	7.06841244793489	7.17916047116603	6.2926450471779	7.54127542160052	6.88420897885614	6.80039757928452	8.55220279040743	6.99880586995959	7.92011823547475	7.41058137089385	6.67288263300398	6.98962472403296	6.62506254748411	6.89206020680141	8.5450261954096	8.14143411460504	7.56198978150489	6.87787434179226	8.46871684469114	6.56140944927328	9.06211112237792
TP73	0.225370025361907	0.813039365496261	0.574464029653828	0	0	0	0	0	0	0	0.622483039227809	0.0361926528615719	0	0	0	0.166248039137413	0.0831593788759371	0.615304656396204	1.9557867511899	0.221968975343628	0	0.371965498563655
PTEN	4.04920288583683	2.51870645668838	4.90006129789343	3.32643068858227	4.06358301108234	3.05667184141946	4.15455977180674	3.68280609813336	4.40088226981221	4.9746900785982	4.19098796626357	2.5427013176502	3.78078380661727	4.43541811401989	3.87805042725133	5.03903298911834	4.37151274138893	4.67654517299209	4.0734782002708	6.01574291475667	3.40828820969986	4.4321596529928
RPS27A	7.48412315475897	6.78624783099401	8.45620196468107	7.23498636303725	8.81092956456196	8.54444016839322	8.28619898779196	8.93985130954191	8.33838067052161	8.62299290608047	8.26420251871249	7.79864208179332	7.68965089270767	8.96801609841065	8.95238334264331	8.81134435249497	8.6507968708053	8.48466818163937	5.20909956590172	8.91441148645825	6.78792813219683	9.53446013928939
IRGM	0	0	0	0	0	0	0	0.420449973959909	0	0	0	0	0	0	0.0652887414215029	0	0	0	0	0.221968975343628	0	0
RUBCN
RUBCNL
DEPP1
ELAPOR1
ATG12P1
ELAPOR2
PRKN
MTCL2
SCARNA5
SOD2-OT1
LOC727709
LINC01672
CERNA3
BECN2
EMSLR
STING1
TRC-GCA24-1
FLCN
HNRNPA1
C12orf44
C17orf88
CTSL1
EIF4G1
FAM48A
FKBP1A
KIAA0652
KIAA0831
TMEM49
VAMP7
WDR45L
